# Supplementary material for: Diverse mobile genetic elements shaped the evolution of Streptomyces virulence
Source: Microb Genom. 2023 Nov 6;9(11):001127. doi: 10.1099/mgen.0.001127 (PMC10711302; doi:10.1099/mgen.0.001127)
Supplement: Supplementary material 2 [file mgen-9-1127-s002.xlsx]

## Sheet: Table S1. Metadata
Table S1. Strain metadata
strain	source	location	year	isolated_from	ANI_species	Thaxtomin A locus	TR2	CR	fas	nec1	tomA	cfa	Sequencing technology	NCBI Assembly ID or BioSample
84.102	this study	ME, USA	1984	Potato	scabiei	TR1.A	TR2.A	CR.A	0	1	1	1	Illumina	SAMN33287954
AK02-01A	this study	AK, USA	2002	Potato cv. Shepody	species_4				0	0	0	0	Illumina	SAMN33287955
AK02-02a	this study	AK, USA	2002	Potato cv. Shepody	europaeiscabiei	TR1.A		CR.A	0	1	1	0	Illumina	SAMN33287956
AK02-03a	this study	AK, USA	2002	Potato cv. Russet Norkotah	europaeiscabiei	TR1.A		CR.A	0	1	1	0	Illumina	SAMN33287957
AK02-04a	this study	AK, USA	2002	Potato cv. Russet Norkotah	species_6				0	0	0	0	Illumina	SAMN33287958
AK04-3B	this study	AK, USA	2004	Potato	species_7				0	0	0	0	Illumina	SAMN33287959
AK04-4c	this study	AK, USA	2004	Potato	species_8				0	0	0	0	Illumina	SAMN33287960
AK05-03A	this study	AK, USA	2005	Potato cv. All Blue	europaeiscabiei	TR1.A		CR.A	0	1	1	0	Illumina	SAMN33287961
AK08-01A	this study	AK, USA	2008	Potato	species_9				0	0	0	0	Illumina	SAMN33287962
AK08-01B	this study	AK, USA	2008	Potato	species_9				0	0	0	0	Illumina	SAMN33287963
AK08-02	this study	AK, USA	2008	Potato cv. Green Mtn	species_10	TR1.A	TR2.B	CR.A	0	1	1	0	Illumina	SAMN33287964
AK08-03	this study	AK, USA	2008	Potato cv. Green Mtn	europaeiscabiei	TR1.A		CR.A	0	1	1	0	Illumina	SAMN33287965
AK08-04D	this study	AK, USA	2008	Potato cv. Green Mtn	europaeiscabiei	TR1.A		CR.A	0	1	1	0	Illumina	SAMN33287966
ATCC49003	this study	ME, USA	Unknown	Potato line FL 657	acidiscabies	TR1.A		CR.A	0	1	1	0	Illumina	SAMN33287967
ATCC49173	this study	NY, USA	1984	Potato cv. Katahdin	scabiei	TR1.A	TR2.A	CR.A	0	1	1	1	Illumina	SAMN33287968
ATCC51928	this study	Quebec, Canada	Unknown	Potato cv. Trent	species_12				0	0	0	0	Illumina	SAMN33287969
ATCC700248	this study	Japan	1991	Potato	turgidiscabies	TR1.B		CR.A	1	1	1	0	Illumina	SAMN33287970
DE06-01C	this study	DE, USA	2006	Potato cv. Yukon Gold	species_12				0	0	0	0	Illumina	SAMN33287971
FL06-04B	this study	FL, USA	2006	Potato cv. Red LaSoda	species_19				0	0	0	0	Illumina	SAMN33287972
FL07-03A	this study	FL, USA	2007	Potato	scabiei				0	0	0	0	Illumina	SAMN33287973
FL07-04A	this study	FL, USA	2007	Potato	species_18				0	0	0	0	Illumina	SAMN33287974
ID01-12c	Weisberg et al., 2021	ID, USA	2001	Potato	caniscabiei	TR1.A	TR2.A	CR.B	0	0	1	0	Illumina	GCF_014852675.1
ID01-15d	this study	ID, USA	2001	Potato cv. Shepody	species_19				0	0	0	0	Illumina	SAMN33287975
ID01-16c	this study	ID, USA	2001	Potato	europaeiscabiei	TR1.A		CR.A	0	1	1	0	Illumina	SAMN33287976
ID01-6.2a	Weisberg et al., 2021	ID, USA	2001	Potato	caniscabiei	TR1.A		CR.B	0	0	1	0	Illumina	GCF_014852655.1
ID01-9D	this study	ID, USA	2001	Potato cv. Russet Burbank	species_12				0	0	0	0	Illumina	SAMN33287977
ID02-12	this study	ID, USA	2002	Potato cv. Desiree	europaeiscabiei	TR1.A			0	0	0	0	Illumina	SAMN33287978
ID03-2B	this study	ID, USA	2003	Potato line KSA195	species_12				0	0	0	0	Illumina	SAMN33287979
ID03-3A	Weisberg et al., 2021; updated this study	ID, USA	2003	Potato cv. Ranger Russet	caniscabiei	TR1.A	TR2.A	CR.B	0	0	1	0	Illumina; Nanopore	SAMN16083672
ID05-04B	this study	ID, USA	2005	Potato cv. Russet Norkotah	species_21			CR.A	0	0	1	0	Illumina	SAMN33287980
ID05-11E	this study	ID, USA	2005	Potato	caniscabiei	TR1.A	TR2.A	CR.B	0	0	1	0	Illumina	SAMN33287981
ID05-16B	this study	ID, USA	2005	Potato cv. Megachip	caniscabiei	TR1.A	TR2.A	CR.B	0	0	1	0	Illumina	SAMN33287982
ID05-17A	this study	ID, USA	2005	Potato cv. Megachip	europaeiscabiei			CR.A	0	1	1	0	Illumina	SAMN33287983
ID05-17B	this study	ID, USA	2005	Potato cv. Megachip	europaeiscabiei			CR.A	0	1	1	0	Illumina	SAMN33287984
ID05-18	this study	ID, USA	2005	Potato line B1816	species_22				0	0	0	0	Illumina	SAMN33287985
ID05-21E	this study	ID, USA	2005	Potato Line B1952	europaeiscabiei			CR.A	0	1	1	0	Illumina	SAMN33287986
ID05-26A	this study	ID, USA	2005	Potato cv. Superior	species_23				0	0	0	0	Illumina	SAMN33287987
ID05-39B	this study	ID, USA	2005	Potato cv. Satina	species_24			Unknown_partial	0	1	1	0	Illumina	SAMN33287988
ID05-47C	this study	ID, USA	2005	Potato	species_24				0	0	0	0	Illumina	SAMN33287989
ID05-8D	this study	ID, USA	2005	Potato	caniscabiei	TR1.A	TR2.A	CR.B	0	0	1	0	Illumina	SAMN33287990
ID06-15	this study	ID, USA	2006	Potato	europaeiscabiei				0	0	0	0	Illumina	SAMN33287991
ID06-18B	this study	ID, USA	2006	Potato cv. Ranger Russet	europaeiscabiei	TR1.A		CR.A	0	1	1	0	Illumina	SAMN33287992
ID09-01A	this study	ID, USA	2009	Potato	europaeiscabiei	TR1.A		CR.A	0	1	1	0	Illumina	SAMN33287993
ID09-01C	this study	ID, USA	2009	Potato	europaeiscabiei	TR1.A		CR.A	0	1	1	0	Illumina	SAMN33287994
IN05-1A	this study	IN, USA	2005	Potato	scabiei	TR1.A	TR2.A	CR.A	0	1	1	1	Illumina	SAMN33287995
IN05-2E	this study	IN, USA	2005	Potato	bottropensis_stelliscabiei	TR1.A	TR2.B	CR.A	0	1	1	0	Illumina	SAMN33287996
MB09-01	this study	Manitoba, Canada	2009	Potato	species_26				0	0	0	0	Illumina	SAMN33287997
MB09-02B	this study	Manitoba, Canada	2009	Potato	species_27			CR.B	0	0	1	0	Illumina	SAMN33287998
MB09-03E	this study	Manitoba, Canada	2009	Potato	europaeiscabiei			CR.A	0	1	1	0	Illumina	SAMN33287999
MD13-11C	this study	MD, USA	2013	Potato	scabiei	TR1.A	TR2.A	CR.A	0	1	1	1	Illumina	SAMN33288000
MD13-11E	this study	MD, USA	2013	Potato	scabiei				0	0	0	0	Illumina	SAMN33288001
MD13-3A	this study	MD, USA	2013	Potato	scabiei	TR1.A	TR2.A	CR.A	0	1	1	1	Illumina	SAMN33288002
MD20-1-1	this study	MD, USA	2020	Potato	species_28				0	0	0	0	Illumina	SAMN33288003
MD20-2-1	this study	ME, USA	2020	Potato	scabiei	TR1.A	TR2.A	CR.A	0	1	1	0	Illumina	SAMN33288004
MD20-5-1	this study	MD, USA	2020	Potato	niveiscabiei			Unknown_partial	0	0	1	0	Illumina	SAMN33288005
ME01-11B	this study	ME, USA	2001	Potato line B2082	scabiei	TR1.A			0	0	0	0	Illumina	SAMN33288006
ME01-11h	this study	ME, USA	2001	Potato line B2082	scabiei	TR1.A	TR2.A	CR.A	0	1	1	1	Illumina	SAMN33288007
ME01-18a	this study	ME, USA	2001	Potato line B2135	species_8				0	0	0	0	Illumina	SAMN33288008
ME01-18h	this study	ME, USA	2001	Potato line B2133	species_2				0	0	0	0	Illumina	SAMN33288009
ME01-24h	this study	ME, USA	2001	Potato cv. Blackwell	species_31				0	0	0	0	Illumina	SAMN33288010
ME02-6974-4A	this study	ME, USA	2002	Potato	scabiei	TR1.A	TR2.A	CR.A	0	1	1	1	Illumina	SAMN33288011
ME02-6977A	this study	ME, USA	2002	Potato cv. Blackwell	species_2				0	0	0	0	Illumina	SAMN33288012
ME02-6978.2a	this study	ME, USA	2002	Potato cv. Defender	species_32				0	0	0	0	Illumina	SAMN33288013
ME02-6978a	this study	ME, USA	2002	Potato cv. Defender	species_32				0	0	0	0	Illumina	SAMN33288014
ME02-6978b	this study	ME, USA	2002	Potato cv. Defender	bottropensis_stelliscabiei	TR1.A	TR2.B	CR.A	0	1	1	0	Illumina	SAMN33288015
ME02-6979.5a	this study	ME, USA	2002	Potato line SC8801	species_12				0	0	0	0	Illumina	SAMN33288018
ME02-6979-3A	this study	ME, USA	2002	Potato line SC8801	species_8				0	0	0	0	Illumina	SAMN33288016
ME02-6979-4A	this study	ME, USA	2002	Potato line SC8801	scabiei	TR1.A	TR2.A	CR.A	0	1	1	1	Illumina	SAMN33288017
ME02-6979A	this study	ME, USA	2002	Potato line SC8801	species_2			CR.A	0	0	0	0	Illumina	SAMN33288019
ME02-6985-2c	this study	ME, USA	2002	Potato line AF1758	species_2				0	0	0	0	Illumina	SAMN33288020
ME02-6987-2C	this study	ME, USA	2002	Potato	species_2				0	0	0	0	Illumina	SAMN33288021
ME02-6991-2A	this study	ME, USA	2002	Potato cv. Atlantic	species_33				0	0	0	0	Illumina	SAMN33288022
ME02-6991-2B	this study	ME, USA	2002	Potato cv. Atlantic	species_31				0	0	0	0	Illumina	SAMN33288023
ME02-7008A	this study	ME, USA	2002	Potato cv. Summit Russet	species_1				0	0	0	0	Illumina	SAMN33288024
ME02-7008A-1	this study	ME, USA	2002	Potato cv. Summit Russet	species_1				0	0	0	0	Illumina	SAMN33287953
ME02-8801-2C	this study	ME, USA	2002	Potato line SC8801	species_34			CR_novel	0	0	1	0	Illumina	SAMN33288025
ME03-5684b	this study	ME, USA	2003	Potato cv. Russet burbank	species_2				0	0	0	0	Illumina	SAMN33288026
ME03-5709C	this study	ME, USA	2003	Potato cv. Gem Russet	species_31				0	0	0	0	Illumina	SAMN33288027
ME06-36	this study	ME, USA	2006	Potato cv. Andover	scabiei	TR1.A	TR2.A	CR.A	0	1	1	1	Illumina	SAMN33288028
ME08-AFT2	this study	ME, USA	2008	Potato cv. Green mtn	species_30			CR.A	0	1	1	1	Illumina	SAMN33288029
ME11-02C	this study	ME, USA	2011	Potato cv. Green mtn	scabiei	TR1.A		CR.A	0	1	1	1	Illumina	SAMN33288030
ME12-02E	this study	ME, USA	2012	Potato	species_32				0	0	0	0	Illumina	SAMN33288031
ME18-1-4	this study	ME, USA	2018	Potato	species_35				0	0	0	1	Illumina	SAMN33288032
ME18-2-1	this study	ME, USA	2018	Potato	scabiei	TR1.A		CR.A	0	1	1	1	Illumina	SAMN33288033
ME18-2-3	this study	ME, USA	2018	Potato	scabiei				0	0	0	0	Illumina	SAMN33288034
ME18-3-1	this study	ME, USA	2018	Potato	scabiei	TR1.A		CR.A	0	1	1	1	Illumina	SAMN33288035
ME19-01-6	this study	ME, USA	2019	Potato	species_36				0	0	0	0	Illumina	SAMN33288036
ME19-01-7	this study	ME, USA	2019	Potato	scabiei	TR1.A		CR.A	0	1	1	0	Illumina	SAMN33288037
ME19-03-3	this study	ME, USA	2019	Potato	species_31				0	0	0	0	Illumina	SAMN33288038
ME19-04-2	this study	ME, USA	2019	Potato	scabiei	TR1.A	TR2.A	CR.A	0	1	1	0	Illumina	SAMN33288039
ME19-08-1	this study	ME, USA	2019	Potato	scabiei	TR1.A	TR2.A	CR.A	0	1	1	0	Illumina	SAMN33288040
ME19-08-4	this study	ME, USA	2019	Potato	scabiei	TR1.A	TR2.A	CR.A	0	1	1	0	Illumina	SAMN33288041
ME19-09-4	this study	ME, USA	2019	Potato	scabiei	TR1.A	TR2.A	CR.A	0	1	1	0	Illumina	SAMN33288042
MI02-2A	this study	MI, USA	2002	Potato line FL1879	species_37				0	0	0	0	Illumina	SAMN33288043
MI02-7B	this study	MI, USA	2002	Potato cv. Atlantic	species_38				0	0	0	0	Illumina	SAMN33288044
MI05-07D	this study	MI, USA	2005	Potato cv. Michigan Purple	scabiei	TR1.A	TR2.A	CR.A	0	1	1	1	Illumina	SAMN33288045
MI06-04D	this study	MI, USA	2006	Potato cv. Atlantic	scabiei	TR1.A	TR2.A	CR.A	0	1	1	1	Illumina	SAMN33288046
MN03-5003B	this study	MN, USA	2003	Potato line ND3196	scabiei	TR1.A	TR2.A	CR.A	0	1	1	1	Illumina	SAMN33288047
MN03-5084-2B	this study	MN, USA	2003	Potato cv. Megachip	species_39			Unknown_partial	0	0	1	0	Illumina	SAMN33288048
MN05-35A	this study	MN, USA	2005	Potato cv. Megachip	scabiei	TR1.A	TR2.A	CR.A	0	1	1	1	Illumina	SAMN33288049
MN05-36A	this study	MN, USA	2005	Potato line A93157	scabiei	TR1.A	TR2.A	CR.A	0	1	1	1	Illumina	SAMN33288050
MN05-36F	this study	MN, USA	2005	Potato line A93157	scabiei	TR1.A	TR2.A	CR.A	0	1	1	1	Illumina	SAMN33288051
NB05-1C	this study	New Brunswick, Canada	2005	Potato	species_40				0	0	0	0	Illumina	SAMN33288052
NB05-1H	this study	New Brunswick, Canada	2005	Potato	acidiscabies	TR1.A		CR.A	0	1	1	0	Illumina	SAMN33288053
NB05-2F	this study	New Brunswick, Canada	2005	Potato	species_40				0	0	0	0	Illumina	SAMN33288054
NC06-04C	this study	NC, USA	2006	Sweet potato	species_41				0	0	0	0	Illumina	SAMN33288055
ND04-05B	this study	ND, USA	2004	Potato line MN99460	species_15				0	0	0	0	Illumina	SAMN33288056
ND05-01C	Weisberg et al., 2021	ND, USA	2005	Potato cv. Dakota Crisp	caniscabiei	TR1.A	TR2.A		0	0	0	0	Illumina	GCF_014930395.1
ND05-13A	Weisberg et al., 2021	ND, USA	2005	Potato cv. Snowden	caniscabiei	TR1.A	TR2.A		0	0	0	0	Illumina	GCF_014930415.1
ND05-3B	Weisberg et al., 2021	ND, USA	2005	Potato line FL1867	caniscabiei	TR1.A	TR2.A		0	0	0	0	Illumina	GCF_014930355.1
ND06-05F	this study	ND, USA	2006	Potato cv. Red Norland	europaeiscabiei				0	0	0	0	Illumina	SAMN33288057
NE06-02D	Weisberg et al., 2021	NE, USA	2006	Potato line FL1922	caniscabiei	TR1.A	TR2.A		0	0	0	0	Illumina	GCF_014930365.1
NE06-02F	Weisberg et al., 2021	NE, USA	2006	Potato line FL1922	caniscabiei	TR1.A	TR2.A		0	0	0	0	Illumina	GCF_014930405.1
NE06-03C	this study	NE, USA	2006	Potato line FL1867	species_19				0	0	0	0	Illumina	SAMN33288058
NE06-03E	this study	NE, USA	2006	Potato	species_8				0	0	0	0	Illumina	SAMN33288059
NE20-1-1	this study	NE, USA	2020	Potato	caniscabiei	TR1.A	TR2.A		0	0	0	0	Illumina	SAMN33288060
NE20-4-1	this study	NE, USA	2020	Potato	caniscabiei	TR1.A	TR2.A		0	0	0	0	Illumina	SAMN33288061
NE20-5-1	this study	NE, USA	2020	Potato	caniscabiei	TR1.A	TR2.A		0	0	0	0	Illumina	SAMN33288062
NE20-7-2	this study	NE, USA	2020	Potato	caniscabiei	TR1.A			0	0	0	0	Illumina	SAMN33288063
NE20-8-2	this study	NE, USA	2020	Potato	caniscabiei	TR1.A	TR2.A		0	0	0	0	Illumina	SAMN33288064
NJ08-04B	this study	NJ, USA	2008	Potato cv. Atlantic	scabiei	TR1.A	TR2.A	CR.A	0	1	1	1	Illumina	SAMN33288065
NJ08-05B	this study	NJ, USA	2008	Potato line B2485	scabiei	TR1.A	TR2.A	CR.A	0	1	1	1	Illumina	SAMN33288066
NJ08-06A	this study	NJ, USA	2008	Potato line B2485	scabiei	TR1.A	TR2.A	CR.A	0	1	1	1	Illumina	SAMN33288067
NRRL B-12321	this study	Unknown	Unknown	Sweet potato	ipomoeae				0	0	0	0	Illumina	SAMN33288068
NRRL B-16521	this study	Unknown	1990	Potato	acidiscabies	TR1.A		CR.A	0	1	1	0	Illumina	SAMN33288069
NRRL B-16638	this study	Unknown	Unknown	Unknown	species_2				0	0	0	0	Illumina	SAMN33288070
NRRL B-2249	this study	Unknown	Unknown	Unknown	species_14				0	0	0	0	Illumina	SAMN33288071
NRRL B-2557	this study	Unknown	Unknown	Potato	species_15				0	0	0	0	Illumina	SAMN33288072
NRRL B-2795	this study	WA, USA	1961	Potato cv. Red Pontiac	griseiscabiei	TR1.A		CR.A	0	1	1	0	Illumina	SAMN33288073
NRRL ISP-5395	this study	Unknown	Unknown	Unknown	species_12				0	0	0	0	Illumina	SAMN33288074
NY02-3A	this study	NY, USA	2002	Potato line U75	bottropensis_stelliscabiei	TR1.A	TR2.B	CR.A	0	1	1	0	Illumina	SAMN33288075
NY05-01A	this study	NY, USA	2005	Potato cv. Katahdin	scabiei	TR1.A		CR.A	0	1	1	1	Illumina	SAMN33288076
NY05-07C	this study	NY, USA	2005	Potato cv. Snowden	scabiei	TR1.A		CR.A	0	1	1	1	Illumina	SAMN33288077
NY05-11A	this study	NY, USA	2005	Potato cv. Reba	species_35	TR1.A	TR2.A	Unknown_partial	0	0	1	1	Illumina	SAMN33288078
OH01-12C	this study	OH, USA	2001	Potato cv. Reba	scabiei	TR1.A	TR2.A	CR.A	0	1	1	1	Illumina	SAMN33288079
OH01-5d	this study	OH, USA	2001	Potato cv. Yukon Gold	scabiei	TR1.A	TR2.A	CR.A	0	1	1	1	Illumina	SAMN33288080
OR05-1	this study	OR, USA	2005	Potato	scabiei	TR1.A	TR2.A	CR.A	0	1	1	1	Illumina	SAMN33288081
OR07-01A	this study	OR, USA	2007	Potato cv. Russet Norkotah	scabiei	TR1.A	TR2.A	CR.A	0	1	1	1	Illumina	SAMN33288082
PA03-1a	this study	PA, USA	2003	Potato line BD665	species_43				0	0	0	0	Illumina	SAMN33288083
PA03-2a	this study	PA, USA	2003	Potato cv. Superior	species_9				0	0	0	0	Illumina	SAMN33288084
PA03-3a	this study	PA, USA	2003	Potato line BD634	species_44				0	0	0	0	Illumina	SAMN33288085
PA03-5A	this study	PA, USA	2003	Potato line BD651	species_43				0	0	0	0	Illumina	SAMN33288086
PA03-6a	this study	PA, USA	2003	Potato line BD674	species_43				0	0	0	0	Illumina	SAMN33288087
PA06-02B	this study	PA, USA	2006	Potato	bottropensis_stelliscabiei	TR1.A	TR2.B	CR.A	0	1	1	0	Illumina	SAMN33288088
PA06-03A	this study	PA, USA	2006	Potato	scabiei	TR1.A	TR2.A	CR.A	0	1	1	1	Illumina	SAMN33288089
PA06-2D	this study	PA, USA	2006	Potato	bottropensis_stelliscabiei	TR1.A	TR2.B	CR.A	0	1	1	0	Illumina	SAMN33288090
PA18-04A	this study	PA, USA	2018	Potato	scabiei	TR1.A		CR.A	0	1	1	1	Illumina	SAMN33288091
PA18-05B	this study	PA, USA	2018	Potato	scabiei	TR1.A	TR2.A	CR.A	0	1	1	1	Illumina	SAMN33288092
R4	this study	Unknown	Unknown	Unknown	scabiei	TR1.A	TR2.A	CR.A	0	1	1	1	Illumina	SAMN33288093
SIPO8144	this study	Unknown	Unknown	Sweet potato	ipomoeae	txt_C			0	0	0	0	Illumina	SAMN33288094
SIPO8803	this study	Unknown	Unknown	Sweet potato	ipomoeae	txt_C			0	0	0	0	Illumina	SAMN33288095
SIPOB16470	this study	Unknown	Unknown	Sweet potato	ipomoeae	txt_C			0	0	0	0	Illumina	SAMN33288096
SIPOLA-1	this study	Unknown	Unknown	Sweet potato	ipomoeae	txt_C			0	0	0	0	Illumina	SAMN33288097
TX06-03A	this study	TX, USA	2006	Potato	scabiei	TR1.A	TR2.A	CR.A	0	1	1	1	Illumina	SAMN33288098
TX06-03B	this study	TX, USA	2006	Potato	scabiei	TR1.A	TR2.A	CR.A	0	1	1	1	Illumina	SAMN33288099
TX07-01D	this study	TX, USA	2007	Potato cv. Atlantic	caniscabiei	TR1.A	TR2.A		0	0	0	0	Illumina	SAMN33288100
TX07-03E	this study	TX, USA	2007	Potato cv. Atlantic	caniscabiei	TR1.A	TR2.A		0	0	0	0	Illumina	SAMN33288101
TX20-1-4	this study	TX, USA	2020	Potato	caniscabiei	TR1.A	TR2.A		0	0	0	0	Illumina	SAMN33288102
TX20-6-3	this study	TX, USA	2020	Potato	species_564				0	0	0	0	Illumina	SAMN33288103
WA08-01A	this study	WA, USA	2008	Potato cv. Cascade	europaeiscabiei	TR1.A			0	0	0	0	Illumina	SAMN33288104
WA08-02C	this study	WA, USA	2008	Potato cv. Cascade	europaeiscabiei	TR1.A			0	0	0	0	Illumina	SAMN33288105
WA08-09A	this study	WA, USA	2008	Potato	europaeiscabiei	TR1.A		CR.A	0	1	1	0	Illumina	SAMN33288106
WI03-01A	this study	WI, USA	2003	Potato	scabiei	TR1.A	TR2.A	CR.A	0	1	1	1	Illumina	SAMN33288107
WI03-04c	this study	WI, USA	2003	Potato line FL1879	scabiei			CR.A	0	1	1	1	Illumina	SAMN33288108
WI03-4A	this study	WI, USA	2003	Potato line FL1879	species_117				0	0	0	0	Illumina	SAMN33288109
WI03-5B	this study	WI, USA	2003	Potato line FL1879	species_1				0	0	0	0	Illumina	SAMN33288110
WI04-05A	this study	WI, USA	2004	Potato cv. Red LaSoda	species_10	TR1.C	aviX1 island	CR.C	1	1	1	0	Illumina; Nanopore	SAMN33288111
WI04-05B	this study	WI, USA	2004	Potato cv. Red LaSoda	species_10	TR1.C	aviX1 island	CR.C	1	1	1	0	Illumina	SAMN33288112
WI04-08A	this study	WI, USA	2004	Potato cv. Snowden	bottropensis_stelliscabiei	TR1.A	TR2.B	CR.A	0	1	1	0	Illumina	SAMN33288113
WI04-09A	this study	WI, USA	2004	Potato cv. Russet Norkotah	bottropensis_stelliscabiei	TR1.A	TR2.B	CR.A	0	1	1	0	Illumina	SAMN33288114
WI06-15D	this study	WI, USA	2006	Potato	bottropensis_stelliscabiei	TR1.A	TR2.B	CR.A	0	1	1	0	Illumina	SAMN33288115
WI06-36G	this study	WI, USA	2006	Potato cv. Yukon Gold	scabiei	TR1.A	TR2.A	CR.A	0	1	1	1	Illumina	SAMN33288116
WI06-6E	this study	WI, USA	2006	Potato	bottropensis_stelliscabiei	TR1.A	TR2.B	CR.A	0	1	1	0	Illumina	SAMN33288117
WV02-1a	this study	WV, USA	2002	Potato cv. Green Mtn	scabiei	TR1.A	TR2.A	CR.A	0	1	1	1	Illumina	SAMN33288118
Streptomyces_acidiscabies_84-104	NCBI	NY, USA	1984	Potato	acidiscabies	TR1.A		CR.A	0	1	1	0		GCF_000242715.1
Streptomyces_acidiscabies_85-06	NCBI	WV, USA	1985	Unknown	acidiscabies	TR1.A		CR.A	0	1	1	0		GCF_001941285.1
Streptomyces_acidiscabies_98-49	NCBI	Japan	1998	Unknown	acidiscabies	TR1.A			0	0	0	0		GCF_001941265.1
Streptomyces_acidiscabies_a10	NCBI	Japan	2006	Unknown	acidiscabies	TR1.A	TR2.A	CR.A	0	1	1	0		GCF_001485105.1
Streptomyces_acidiscabies_FL01	NCBI	FL, USA	2014	Unknown	acidiscabies	TR1.A		CR.A	0	1	1	0		GCF_001941325.1
Streptomyces_acidiscabies_ST105	NCBI	Uruguay	2010	Unknown	acidiscabies	TR1.A		CR.A	0	1	1	0		GCF_003584805.1
Streptomyces_europaeiscabiei_89-04	NCBI	AK, USA	1989	Unknown	europaeiscabiei	TR1.A		CR.A	0	1	1	0		GCF_001550325.1
Streptomyces_europaeiscabiei_96-14	NCBI	Australia	1996	Unknown	europaeiscabiei	TR1.A		CR.A	0	1	1	0		GCF_001550375.1
Streptomyces_europaeiscabiei_NRRL_B-24443	NCBI	France	1998	Potato	europaeiscabiei	TR1.A		CR.A	0	1	1	0		GCF_000988945.1
Streptomyces_europaeiscabiei_ST1229	NCBI	Uruguay	2012	Potato	europaeiscabiei	TR1.A		CR.A	0	1	1	0		GCF_003584825.1
Streptomyces_scabiei_84-232	NCBI	WV, USA	1984	potato	scabiei	TR1.A	TR2.A	CR.A	0	1	1	1		GCF_001572115.1
Streptomyces_scabiei_84-34	NCBI	NY, USA	1984	potato	scabiei	TR1.A	TR2.A	CR.A	0	1	1	1		GCF_001550245.1
Streptomyces_scabiei_85-08	NCBI	ME, USA	1985	potato	scabiei	TR1.A	TR2.A	CR.A	0	1	1	1		GCF_001550215.1
Streptomyces_scabiei_87.22	NCBI	WI, USA	1987	potato	scabiei	TR1.A	TR2.A	CR.A	0	1	1	1		GCF_000091305.1
Streptomyces_scabiei_95-18	NCBI	South Africa	1995	potato	scabiei	TR1.A	TR2.A	CR.A	0	1	1	1		GCF_001550225.1
Streptomyces_scabiei_96-06	NCBI	Canada	1996	potato	scabiei	TR1.A	TR2.A	CR.A	0	1	1	1		GCF_001579685.1
Streptomyces_scabiei_96-08	NCBI	Canada	1996	potato	scabiei	TR1.A	TR2.A	CR.A	0	1	1	1		GCF_001550235.1
Streptomyces_scabiei_96-15	NCBI	Germany	1996	potato	scabiei	TR1.A	TR2.A	CR.A	0	1	1	1		GCF_001550295.1
Streptomyces_scabiei_FxanaA7	NCBI	Unknown	Unknown	Unknown	caniscabiei			CR.B	0	0	1	0		GCF_000958545.1
Streptomyces_scabiei_NCPPB_4066	NCBI	NY, USA	1984	potato	scabiei	TR1.A	TR2.A	CR.A	0	1	1	1		GCF_000738715.1
Streptomyces_scabiei_NCPPB_4086	NCBI	Canada	Unknown	potato	europaeiscabiei	TR1.A			0	0	0	0		GCF_000738695.1
Streptomyces_scabiei_NRRL_B-16523	NCBI	NY, USA	1984	potato	scabiei	TR1.A	TR2.A	CR.A	0	1	1	1		GCF_001005405.1
Streptomyces_scabiei_NRRL_B-24093	NCBI	Egypt	1999	potato	caniscabiei	TR1.A	TR2.A		0	0	0	0		GCF_002155765.1
Streptomyces_scabiei_NRRL_B-2801	NCBI	ME, USA	1961	Potato	caniscabiei			CR.B	0	0	1	0		GCF_002155725.1
Streptomyces_scabiei_S58	NCBI	Japan	2006	soil	scabiei	TR1.A	TR2.A	CR.A	0	1	1	1		GCF_001485125.1
Streptomyces_scabiei_ST129	NCBI	Uruguay	2012	potato	scabiei	TR1.A	TR2.A	CR.A	0	1	1	1		GCF_003584815.1
Streptomyces_sp._96-12	NCBI	Egypt	1996	potato	caniscabiei	TR1.A	TR2.A		0	0	0	0		GCF_001550315.1
Streptomyces_stelliscabiei_NRRL_B-24447	NCBI	France	1998	potato	bottropensis_stelliscabiei	TR1.A	TR2.B	CR.A	0	1	1	0		GCF_001008135.1
Streptomyces_stelliscabiei_P3825	NCBI	Unknown	Unknown	Unknown	bottropensis_stelliscabiei	TR1.A	TR2.B	CR.A	0	1	1	0		GCF_001189035.1
Streptomyces_turgidiscabies_Car8	NCBI	Japan	Unknown	carrot	turgidiscabies	TR1.B		CR.A	1	1	1	0		GCF_000331005.1
Streptomyces_turgidiscabies_T45	NCBI	Japan	2006	soil	turgidiscabies	TR1.B		CR.A	1	1	1	0		GCF_001485145.1

## Sheet: Table S2. ANI
Table S2. Average Nucleotide Identity of all genome sequences analyzed
strain	species	Streptomyces_scabiei_87.22	ME19-08-4	ME01-11h	ME19-08-1	ME19-09-4	OH01-12C	OR-07-01A	OH01-5d	PA06-03A	WI03-04c	ME01-11B	MI06-04D	IN05-1A	TX06-03A	TX06-03B	NJ08-06A	NJ08-05B	Streptomyces_scabiei_85-08	84.102	R4	WI03-01A	OR-05-1	ATCC49173	Streptomyces_scabiei_NCPPB_4066	Streptomyces_scabiei_NRRL_B-16523	Streptomyces_scabiei_84-34	Streptomyces_scabiei_96-15	ME19-04-2	MD20-2-1	MN03-5003B	ME02--6974-4A	ME06-36	WV02-1a	ME02-6979-4A	MN05-36F	WI06-36G	MN05-36A	MD13-3A	MD13-11C	ME11-02C	NY05-01A	PA18-04A	ME19-01-7	ME18-2-1	NY05-07C	ME18-3-1	MI05-07D	NJ-08-04B
Streptomyces_scabiei_87.22	scabiei	100	99.9787	99.9784	99.9617	99.9671	99.9706	99.9727	99.9713	99.9661	99.9439	99.9324	99.8347	99.8129	99.8191	99.8096	99.7624	99.7845	99.6596	99.5813	99.5208	99.5438	99.5593	99.4831	99.4879	99.2375	99.0518	99.0902	99.527	99.5662	99.5672	99.4839	99.5238	99.3177	99.381	99.3748	99.3377	99.3999	99.4016	99.3823	99.4896	99.3926	99.3322	99.4884	99.2848	99.3589	99.3843	99.3939	99.305
ME19-08-4	scabiei	99.9951	100	99.9885	99.9824	99.9846	99.9828	99.9806	99.9762	99.9798	99.9676	99.9378	99.8184	99.8204	99.7955	99.7875	99.781	99.7724	99.6734	99.6209	99.5613	99.5789	99.6047	99.5504	99.5151	99.2507	99.097	99.1421	99.5646	99.6101	99.6039	99.5436	99.508	99.3146	99.3873	99.3827	99.34	99.4025	99.3607	99.4084	99.489	99.3775	99.3199	99.5081	99.2814	99.3572	99.3624	99.4111	99.3156
ME01-11h	scabiei	99.9981	99.969	100	99.982	99.9704	99.9733	99.9749	99.9635	99.9768	99.9699	99.941	99.8396	99.8199	99.8127	99.7777	99.7976	99.7874	99.6775	99.5886	99.556	99.5547	99.5872	99.5268	99.5138	99.2665	99.0682	99.0501	99.5794	99.6052	99.6063	99.5063	99.5473	99.2949	99.3872	99.3618	99.3533	99.3975	99.4003	99.384	99.5448	99.4004	99.3389	99.518	99.3127	99.3727	99.3893	99.4141	99.2964
ME19-08-1	scabiei	99.9948	99.9644	99.9919	100	99.9795	99.9787	99.976	99.9637	99.9744	99.923	99.8783	99.8488	99.8146	99.8168	99.7995	99.7987	99.7898	99.6056	99.6157	99.5643	99.5682	99.5861	99.5242	99.5089	99.2588	99.0404	99.0561	99.5609	99.5854	99.5919	99.4845	99.529	99.2961	99.3822	99.2993	99.3409	99.4073	99.389	99.3666	99.5214	99.3916	99.3121	99.5137	99.3068	99.3605	99.3488	99.3806	99.2716
ME19-09-4	scabiei	99.9878	99.982	99.986	99.9789	100	99.9882	99.9811	99.9811	99.9826	99.9523	99.9115	99.8259	99.8081	99.835	99.8324	99.8159	99.8121	99.6844	99.5716	99.5577	99.5812	99.5539	99.531	99.5224	99.2861	99.0911	99.0985	99.59	99.6046	99.6123	99.534	99.5518	99.3202	99.391	99.3787	99.413	99.4113	99.4045	99.4032	99.5442	99.3452	99.3078	99.5052	99.3096	99.3804	99.3824	99.3929	99.3309
OH01-12C	scabiei	99.9887	99.9588	99.9863	99.979	99.9912	100	99.9912	99.9884	99.9875	99.9723	99.8906	99.8177	99.8279	99.8336	99.8195	99.7935	99.7691	99.6516	99.596	99.5587	99.584	99.5728	99.5096	99.5034	99.2639	99.0922	99.0936	99.6059	99.5956	99.6039	99.5424	99.56	99.3378	99.4019	99.3947	99.3901	99.4186	99.4333	99.4231	99.5639	99.3929	99.3238	99.5293	99.3327	99.3661	99.3111	99.4141	99.3713
OR-07-01A	scabiei	99.9888	99.9756	99.9848	99.9762	99.9913	99.9922	100	99.989	99.9856	99.9745	99.9064	99.8316	99.8256	99.8224	99.7957	99.823	99.8078	99.6667	99.595	99.5867	99.6137	99.5839	99.5955	99.5777	99.3307	99.1245	99.0601	99.5152	99.5954	99.5731	99.5086	99.5845	99.3116	99.4239	99.3732	99.3854	99.3883	99.415	99.3979	99.441	99.2693	99.3381	99.4924	99.2852	99.3211	99.3795	99.4403	99.3972
OH01-5d	scabiei	99.9809	99.9541	99.9844	99.9646	99.9833	99.9919	99.9924	100	99.991	99.9723	99.9109	99.7886	99.8214	99.8184	99.7881	99.7562	99.7796	99.6414	99.5965	99.5619	99.5935	99.5234	99.4691	99.4685	99.2448	99.0231	99.0673	99.595	99.6104	99.6103	99.5724	99.5401	99.3142	99.4266	99.3916	99.4189	99.4184	99.3945	99.3886	99.5415	99.3533	99.3249	99.506	99.3111	99.3434	99.2879	99.3242	99.3131
PA06-03A	scabiei	99.9917	99.9759	99.9896	99.9771	99.9832	99.9914	99.9821	99.9921	100	99.9698	99.9387	99.8232	99.8184	99.8112	99.813	99.8023	99.7994	99.7081	99.6218	99.6046	99.6209	99.5814	99.5336	99.5086	99.3104	99.0427	99.0811	99.6054	99.6067	99.621	99.5531	99.5815	99.3146	99.4089	99.3964	99.4253	99.4306	99.4076	99.4254	99.5537	99.3821	99.3324	99.5207	99.3387	99.3562	99.3629	99.4042	99.3528
WI03-04c	scabiei	99.9794	99.9732	99.9895	99.9707	99.9834	99.9876	99.9832	99.9857	99.9857	100	99.852	99.8129	99.8275	99.7908	99.7716	99.8067	99.8033	99.6085	99.604	99.5769	99.6039	99.5442	99.5384	99.5409	99.239	99.0349	99.1071	99.4944	99.5661	99.5986	99.5676	99.5801	99.2776	99.3663	99.4089	99.3784	99.3714	99.3702	99.3893	99.4151	99.234	99.2482	99.423	99.2269	99.1894	99.3383	99.4575	99.38
ME01-11B	scabiei	99.9946	99.9902	99.9905	99.9776	99.9592	99.9646	99.9465	99.962	99.9665	99.9218	100	99.8079	99.7381	99.7321	99.7332	99.6907	99.7305	99.5539	99.5669	99.5109	99.5013	99.5406	99.5071	99.4835	99.154	98.8693	98.8192	99.4905	99.5618	99.5675	99.5586	99.5186	99.2475	99.3646	99.3207	99.2998	99.3415	99.3661	99.3048	99.4655	99.2959	99.2841	99.469	99.2175	99.2789	99.3441	99.3265	99.1731
MI06-04D	scabiei	99.9874	99.9096	99.9652	99.9689	99.9463	99.9233	99.9065	99.9112	99.9483	99.8865	99.676	100	99.9076	99.904	99.8968	99.8799	99.8762	99.5579	99.5789	99.4146	99.5232	99.5186	99.4743	99.4466	99.3373	98.9698	98.9375	99.4891	99.5371	99.5325	99.3992	99.448	99.392	99.4741	99.4368	99.4704	99.4683	99.5018	99.4768	99.5395	99.5052	99.4743	99.4547	99.4141	99.4609	99.424	99.5031	99.4484
IN05-1A	scabiei	99.9786	99.9323	99.9676	99.9593	99.977	99.9758	99.9776	99.9696	99.9683	99.92	99.5915	99.934	100	99.9362	99.9059	99.924	99.9208	99.5966	99.5991	99.5744	99.5989	99.5344	99.5643	99.5323	99.4793	99.018	98.9051	99.4866	99.5671	99.5543	99.3503	99.5426	99.4881	99.5033	99.5068	99.5076	99.5212	99.5198	99.5406	99.4272	99.3975	99.472	99.4483	99.412	99.4523	99.481	99.5917	99.5286
TX06-03A	scabiei	99.9772	99.926	99.9598	99.9562	99.9827	99.9796	99.9593	99.9761	99.9713	99.9197	99.6273	99.9393	99.9158	100	99.9092	99.9077	99.8912	99.6395	99.553	99.5384	99.5591	99.5498	99.5218	99.5238	99.3641	98.9519	98.9269	99.5264	99.5574	99.578	99.4054	99.5038	99.4197	99.5467	99.4996	99.5343	99.4932	99.5163	99.5217	99.5021	99.4581	99.4117	99.4306	99.3957	99.4665	99.4464	99.5119	99.4602
TX06-03B	scabiei	99.9685	99.9133	99.9596	99.9519	99.9799	99.9813	99.9614	99.9625	99.9662	99.8568	99.6092	99.9147	99.9339	99.9374	100	99.9174	99.9062	99.5775	99.5486	99.5512	99.5461	99.5302	99.5014	99.4993	99.3939	99.0061	98.9018	99.5557	99.5608	99.5179	99.3794	99.4609	99.4306	99.5118	99.4904	99.5403	99.489	99.5599	99.5229	99.5279	99.4528	99.432	99.4522	99.3995	99.4504	99.5005	99.5019	99.4576
NJ08-06A	scabiei	99.9683	99.9007	99.9568	99.9548	99.9723	99.9483	99.972	99.9258	99.9652	99.8805	99.5735	99.9216	99.937	99.93	99.9118	100	99.9414	99.6112	99.5413	99.4759	99.5451	99.472	99.4712	99.455	99.4043	99.0135	98.911	99.4379	99.5656	99.5238	99.3915	99.4759	99.4026	99.4932	99.5034	99.5496	99.5082	99.4964	99.5053	99.4205	99.3662	99.486	99.4523	99.3912	99.4154	99.4645	99.5219	99.4715
NJ08-05B	scabiei	99.9482	99.869	99.9388	99.9422	99.9482	99.9293	99.9479	99.9279	99.9416	99.8768	99.5296	99.9108	99.9196	99.9065	99.8989	99.9159	100	99.6148	99.5814	99.4331	99.5447	99.5246	99.4999	99.5001	99.4208	98.9844	98.9227	99.4445	99.5285	99.5386	99.3603	99.5092	99.46	99.4912	99.4406	99.4504	99.4905	99.4816	99.492	99.3752	99.357	99.4192	99.3751	99.3644	99.3886	99.4092	99.5378	99.4997
Streptomyces_scabiei_85-08	scabiei	99.9494	99.8287	99.928	99.8974	99.9307	99.9077	99.9252	99.8953	99.9336	99.8525	99.3386	99.7448	99.7225	99.74	99.7042	99.7443	99.719	100	99.5284	99.3699	99.5238	99.4749	99.4263	99.3784	99.0671	99.3118	99.2699	99.4183	99.4372	99.4637	99.2077	99.3323	99.0472	99.2767	99.199	99.1973	99.2643	99.2096	99.243	99.4418	99.2201	99.1613	99.3977	99.1242	99.2085	99.1212	99.3263	99.2192
84.102	scabiei	99.5885	99.6062	99.6105	99.5941	99.5832	99.6079	99.6118	99.5857	99.5948	99.5943	99.4321	99.451	99.4488	99.3986	99.3851	99.3653	99.4311	99.2431	100	99.9812	99.9671	99.6292	99.5526	99.5307	99.2988	99.0154	99.1246	99.5568	99.5658	99.5897	99.5341	99.4945	99.28	99.3833	99.3454	99.3477	99.3594	99.3873	99.3624	99.5608	99.354	99.3117	99.4581	99.2609	99.2983	99.2945	99.4473	99.3685
R4	scabiei	99.5473	99.5505	99.5713	99.5343	99.5583	99.5807	99.5994	99.5552	99.586	99.5731	99.4012	99.3174	99.4391	99.3944	99.3843	99.3671	99.3058	99.1891	99.9933	100	99.983	99.611	99.5189	99.5114	99.2642	99.0268	99.2167	99.5406	99.558	99.5678	99.4834	99.4606	99.2632	99.3821	99.3037	99.3083	99.358	99.3637	99.3188	99.5179	99.3184	99.3044	99.45	99.2508	99.3058	99.2836	99.3927	99.3313
WI03-01A	scabiei	99.5424	99.5792	99.5875	99.5724	99.6106	99.6282	99.6292	99.6183	99.6172	99.6224	99.4261	99.4349	99.4707	99.4187	99.4046	99.4136	99.4297	99.2642	99.9579	99.979	100	99.6109	99.5642	99.5095	99.302	99.0396	99.1665	99.5488	99.5868	99.5839	99.5172	99.4944	99.3089	99.3913	99.365	99.3565	99.3584	99.3769	99.3656	99.5607	99.3797	99.3669	99.454	99.278	99.3169	99.3044	99.453	99.3509
OR-05-1	scabiei	99.5291	99.5758	99.5462	99.5348	99.5328	99.5478	99.5482	99.483	99.5456	99.5221	99.4182	99.3872	99.4229	99.363	99.3319	99.3293	99.3786	99.1975	99.6396	99.595	99.6356	100	99.9352	99.91	99.6755	99.541	99.5917	99.5338	99.5481	99.5398	99.4573	99.4767	99.2781	99.3161	99.2922	99.3529	99.3407	99.3171	99.3251	99.5016	99.3068	99.247	99.4406	99.2786	99.3041	99.3206	99.3286	99.2941
ATCC49173	scabiei	99.4847	99.5189	99.4943	99.4882	99.5207	99.5193	99.5832	99.481	99.5388	99.5497	99.407	99.326	99.4351	99.3509	99.3265	99.3297	99.3657	99.1612	99.5259	99.5013	99.5033	99.946	100	99.9717	99.7299	99.6499	99.4759	99.4907	99.4938	99.5162	99.3815	99.4039	99.1991	99.259	99.2616	99.2949	99.2943	99.302	99.2773	99.4487	99.3082	99.3021	99.4677	99.3184	99.3778	99.3319	99.3513	99.2772
Streptomyces_scabiei_NCPPB_4066	scabiei	99.4421	99.4811	99.456	99.4467	99.4677	99.4823	99.5163	99.4143	99.4891	99.4687	99.3194	99.2965	99.3978	99.2969	99.3074	99.3067	99.3525	99.1284	99.5112	99.4563	99.5106	99.9145	99.9694	100	99.7201	99.6104	99.4294	99.4669	99.4885	99.461	99.3186	99.3775	99.206	99.2122	99.2449	99.2605	99.268	99.2886	99.2534	99.4093	99.2845	99.3135	99.4791	99.2901	99.3645	99.2829	99.3532	99.2623
Streptomyces_scabiei_NRRL_B-16523	scabiei	99.4567	99.381	99.4425	99.4232	99.46	99.4458	99.486	99.3969	99.4953	99.3617	98.8884	99.4276	99.5491	99.415	99.4739	99.45	99.4555	99.0387	99.516	99.4186	99.4688	99.9156	99.9827	99.967	100	99.5221	99.3186	99.4116	99.4303	99.4412	99.1268	99.3555	99.3257	99.3486	99.3661	99.4082	99.4007	99.4226	99.3803	99.3967	99.4356	99.4701	99.434	99.4546	99.4944	99.508	99.5165	99.4033
Streptomyces_scabiei_84-34	scabiei	99.3197	99.2705	99.3428	99.3035	99.3249	99.301	99.3311	99.2761	99.3811	99.2783	98.5982	99.1165	99.1868	99.1634	99.1336	99.1352	99.1508	99.3417	99.3043	99.3001	99.3035	99.8651	99.9504	99.9269	99.6063	100	99.7102	99.3001	99.3048	99.3046	99.0313	99.1566	98.9383	99.0526	98.9967	99.0801	99.0964	99.0486	99.0159	99.1952	99.0529	99.0261	99.2025	98.963	99.141	99.0888	99.1989	99.0793
Streptomyces_scabiei_96-15	scabiei	99.3313	99.2979	99.4084	99.3348	99.3114	99.3341	99.3024	99.3155	99.3826	99.3647	98.733	99.202	99.1409	99.1142	99.1193	99.145	99.1546	99.3594	99.4299	99.4259	99.3903	99.8938	99.8074	99.7613	99.4722	99.7264	100	99.3619	99.3288	99.323	99.1391	99.2646	98.9871	99.1178	99.1625	99.1058	99.1504	99.1676	99.1318	99.2612	99.0242	98.9988	99.1859	98.9207	98.9833	99.0311	99.1061	99.0418
ME19-04-2	scabiei	99.5645	99.5228	99.5888	99.5644	99.6052	99.6023	99.5281	99.5863	99.606	99.4772	99.4223	99.4222	99.3735	99.4005	99.377	99.3357	99.3137	99.2268	99.5213	99.5038	99.5353	99.5542	99.5028	99.4879	99.2276	99.0959	99.0813	100	99.995	99.9864	99.9341	99.881	99.7016	99.8214	99.775	99.7901	99.8017	99.8206	99.7841	99.5911	99.4284	99.4004	99.5466	99.383	99.4098	99.4102	99.31	99.3394
MD20-2-1	scabiei	99.6275	99.5763	99.608	99.5958	99.6038	99.6079	99.6148	99.5819	99.6111	99.5536	99.524	99.461	99.4733	99.4237	99.4066	99.4393	99.4476	99.2383	99.546	99.5436	99.5576	99.5802	99.5253	99.5153	99.2818	99.0918	99.1053	99.9921	100	99.9855	99.9428	99.9256	99.7234	99.8306	99.7922	99.8062	99.7904	99.8099	99.7978	99.5852	99.4046	99.3865	99.5257	99.3836	99.3734	99.411	99.3928	99.3828
MN03-5003B	scabiei	99.6286	99.5944	99.6224	99.6161	99.6061	99.626	99.6048	99.6098	99.6259	99.6137	99.5369	99.4592	99.4462	99.4451	99.4161	99.4441	99.4382	99.3004	99.5865	99.5503	99.5849	99.6188	99.5441	99.5269	99.2933	99.1175	99.1233	99.9856	99.9933	100	99.9688	99.9393	99.6996	99.8028	99.7985	99.8128	99.8066	99.7808	99.7663	99.5867	99.4138	99.3854	99.5445	99.3828	99.3882	99.3746	99.3805	99.375
ME02--6974-4A	scabiei	99.5389	99.5712	99.553	99.535	99.5345	99.5454	99.5376	99.5708	99.5511	99.5241	99.5177	99.3847	99.3737	99.3288	99.3046	99.2985	99.2996	99.1531	99.512	99.5084	99.5202	99.5041	99.4483	99.4079	99.1384	98.8698	98.9781	99.9912	99.9751	99.9929	100	99.8546	99.6705	99.7894	99.7812	99.7711	99.7835	99.7165	99.7142	99.5694	99.3414	99.3444	99.5123	99.3342	99.3235	99.3566	99.2286	99.2643
ME06-36	scabiei	99.5504	99.5074	99.556	99.5456	99.5446	99.5829	99.5938	99.5177	99.5777	99.541	99.4664	99.3652	99.4519	99.3913	99.3393	99.3212	99.3996	99.1537	99.5157	99.5124	99.5107	99.5404	99.454	99.4062	99.1691	98.9367	99.0189	99.874	99.9175	99.919	99.8371	100	99.7564	99.696	99.6602	99.6982	99.7114	99.734	99.7127	99.5085	99.4075	99.4061	99.4996	99.3165	99.3897	99.3857	99.3499	99.2395
WV02-1a	scabiei	99.4587	99.3601	99.4254	99.4187	99.4302	99.4655	99.4451	99.4397	99.4092	99.3773	99.0279	99.4421	99.4646	99.3826	99.3734	99.3983	99.442	98.9955	99.4325	99.3969	99.4271	99.4202	99.4009	99.3461	99.3101	98.8128	98.8474	99.8546	99.8789	99.8691	99.7293	99.93	100	99.8578	99.7909	99.8318	99.8345	99.7703	99.7876	99.5066	99.4281	99.4315	99.4431	99.4299	99.4852	99.4512	99.4278	99.4034
ME02-6979-4A	scabiei	99.5756	99.5225	99.5638	99.5602	99.554	99.5499	99.5451	99.5723	99.5607	99.4886	99.2397	99.526	99.5636	99.4931	99.5061	99.4627	99.536	99.1694	99.5062	99.5117	99.5078	99.4842	99.4542	99.4243	99.3546	98.8514	98.9463	99.9639	99.9743	99.9581	99.8762	99.8617	99.8021	100	99.934	99.9131	99.901	99.8967	99.8854	99.5694	99.5124	99.5055	99.5026	99.4992	99.4749	99.495	99.4531	99.4667
MN05-36F	scabiei	99.5628	99.5081	99.5429	99.5239	99.5659	99.5497	99.546	99.557	99.55	99.5694	99.1715	99.5164	99.5664	99.5293	99.5019	99.5456	99.5159	99.1756	99.4836	99.4956	99.5027	99.5411	99.4482	99.463	99.3479	98.9214	98.9712	99.9456	99.9603	99.9698	99.8527	99.8365	99.7945	99.9431	100	99.9158	99.9034	99.9088	99.8984	99.5489	99.486	99.462	99.4398	99.4346	99.4399	99.4638	99.4446	99.4304
WI06-36G	scabiei	99.5553	99.4841	99.5265	99.5084	99.5611	99.5447	99.5257	99.5355	99.5388	99.4175	99.1305	99.5068	99.506	99.4851	99.4705	99.5054	99.4665	99.1671	99.4817	99.4819	99.4983	99.5442	99.4631	99.4329	99.3828	98.9709	98.974	99.9692	99.9763	99.9687	99.8727	99.8746	99.8146	99.9428	99.9026	100	99.9109	99.9082	99.9108	99.569	99.5083	99.4685	99.5103	99.4721	99.4835	99.462	99.4547	99.4049
MN05-36A	scabiei	99.5551	99.5146	99.5557	99.5311	99.5257	99.516	99.5199	99.5182	99.5327	99.4608	99.1718	99.5357	99.5825	99.5443	99.5027	99.5297	99.5042	99.1532	99.5084	99.4977	99.5061	99.5092	99.4289	99.4054	99.3435	98.8449	98.9121	99.9556	99.9684	99.9612	99.8534	99.8755	99.8393	99.936	99.9199	99.9294	100	99.9172	99.9121	99.5537	99.5136	99.5013	99.4713	99.4506	99.4573	99.5047	99.4738	99.4505
MD13-3A	scabiei	99.567	99.5023	99.561	99.5594	99.5513	99.5424	99.5476	99.5245	99.5452	99.4341	99.218	99.5482	99.5602	99.5028	99.4893	99.5063	99.4886	99.1308	99.5212	99.5232	99.5384	99.5328	99.4847	99.4584	99.3792	98.9626	98.9756	99.9516	99.9606	99.9484	99.792	99.9002	99.7953	99.8881	99.8967	99.9264	99.8937	100	99.9287	99.5374	99.4994	99.4871	99.5074	99.449	99.4741	99.5032	99.4755	99.4134
MD13-11C	scabiei	99.5551	99.489	99.5435	99.5459	99.5339	99.551	99.5352	99.482	99.5354	99.4465	99.1783	99.5284	99.5611	99.498	99.4978	99.494	99.4934	99.1384	99.5044	99.5183	99.5348	99.5397	99.4692	99.4903	99.3832	98.9578	98.9321	99.934	99.9503	99.9261	99.8113	99.8785	99.7734	99.888	99.8644	99.8833	99.8992	99.9264	100	99.5544	99.5157	99.4757	99.4832	99.4721	99.4825	99.5014	99.4644	99.4401
ME11-02C	scabiei	99.5251	99.5027	99.5138	99.5093	99.5415	99.532	99.4688	99.5267	99.5456	99.4164	99.4309	99.363	99.2899	99.3681	99.3394	99.2601	99.2393	99.1509	99.5346	99.5072	99.5129	99.5292	99.4605	99.4528	99.1627	98.9125	99.0732	99.5892	99.5803	99.5867	99.4969	99.4675	99.3305	99.388	99.2965	99.3482	99.3837	99.3822	99.381	100	99.7978	99.7715	99.7687	99.5846	99.7666	99.6998	99.3741	99.2839
NY05-01A	scabiei	99.558	99.4968	99.5533	99.5435	99.5274	99.5213	99.4446	99.5245	99.5259	99.3489	99.1839	99.5065	99.3493	99.5133	99.4521	99.3365	99.3753	99.1495	99.4908	99.4644	99.5132	99.5022	99.4372	99.416	99.2812	98.9273	98.9212	99.5236	99.5351	99.4917	99.4132	99.519	99.4595	99.4893	99.4082	99.4831	99.5003	99.4928	99.4495	99.9615	100	99.9076	99.8747	99.8451	99.8651	99.8913	99.4526	99.4582
PA18-04A	scabiei	99.5321	99.4974	99.5259	99.5256	99.5098	99.5115	99.5245	99.492	99.5099	99.4058	99.0874	99.4997	99.4759	99.4921	99.4576	99.5079	99.4694	99.0919	99.5036	99.4526	99.5094	99.4979	99.4828	99.4833	99.3899	98.9631	98.8441	99.5642	99.5412	99.5257	99.3953	99.5235	99.4958	99.5238	99.4356	99.5113	99.4981	99.5308	99.5247	99.9643	99.9393	100	99.9484	99.9201	99.945	99.9409	99.509	99.4959
ME19-01-7	scabiei	99.531	99.5231	99.5121	99.4909	99.5259	99.5476	99.5156	99.5185	99.5283	99.4309	99.4444	99.3725	99.3231	99.3037	99.3138	99.2719	99.2433	99.111	99.49	99.4729	99.4781	99.4965	99.5104	99.5	99.1598	99.0453	98.9936	99.5478	99.5434	99.542	99.4765	99.4635	99.3085	99.3526	99.3038	99.3492	99.3388	99.3507	99.3173	99.7494	99.7248	99.7545	100	99.8001	99.7774	99.7492	99.4	99.3083
ME18-2-1	scabiei	99.4585	99.3794	99.4735	99.4716	99.4652	99.4532	99.4393	99.4642	99.462	99.3067	99.0831	99.4358	99.3717	99.438	99.4015	99.3829	99.3659	99.0189	99.4273	99.4028	99.4142	99.4398	99.4493	99.405	99.3384	98.87	98.6754	99.5308	99.5093	99.4953	99.3687	99.4379	99.4506	99.4565	99.4256	99.4451	99.4073	99.4756	99.483	99.7426	99.8423	99.8598	99.9663	100	99.8994	99.8477	99.4863	99.4317
NY05-07C	scabiei	99.5153	99.4156	99.5117	99.5181	99.4872	99.4982	99.459	99.4882	99.5107	99.3383	99.0652	99.4924	99.4398	99.4633	99.4393	99.4327	99.3811	99.0621	99.4728	99.4445	99.4798	99.4839	99.5414	99.5129	99.4507	98.986	98.7927	99.5216	99.5282	99.5034	99.3889	99.5241	99.4336	99.4647	99.4232	99.499	99.4783	99.468	99.4819	99.9173	99.8781	99.9005	99.9442	99.9127	100	99.8954	99.5452	99.5496
ME18-3-1	scabiei	99.5088	99.4932	99.4986	99.4863	99.5029	99.4437	99.5412	99.4467	99.5441	99.425	99.1275	99.4092	99.5084	99.4731	99.4865	99.4326	99.4424	98.9588	99.4565	99.4231	99.4434	99.4557	99.4598	99.465	99.3589	98.9313	98.8241	99.5432	99.5447	99.5394	99.3506	99.508	99.4926	99.5329	99.456	99.5037	99.492	99.515	99.474	99.8775	99.9095	99.9004	99.9208	99.8709	99.9161	100	99.5065	99.4693
MI05-07D	scabiei	99.4922	99.4685	99.4437	99.4374	99.476	99.4888	99.504	99.394	99.4819	99.4534	99.0852	99.445	99.5729	99.4529	99.4737	99.4407	99.5033	99.1263	99.4976	99.4452	99.5067	99.41	99.4943	99.4244	99.4278	98.9754	98.8598	99.4586	99.49	99.4465	99.2888	99.4273	99.4257	99.4056	99.4191	99.4352	99.4332	99.4553	99.4177	99.4249	99.4321	99.4567	99.502	99.4605	99.5373	99.4419	100	99.8191
NJ-08-04B	scabiei	99.4496	99.395	99.422	99.4217	99.4291	99.4669	99.497	99.451	99.4802	99.4333	98.9851	99.4434	99.5127	99.4377	99.4611	99.4695	99.4699	99.0649	99.5228	99.4667	99.5255	99.4381	99.4156	99.4297	99.3617	98.8263	98.8325	99.4461	99.5078	99.4808	99.3029	99.3872	99.3716	99.4646	99.4117	99.4132	99.4692	99.4556	99.4377	99.4537	99.4872	99.5098	99.5425	99.5021	99.5636	99.5185	99.8822	100
MN05-35A	scabiei	99.4721	99.4554	99.4958	99.487	99.5354	99.4956	99.5969	99.4735	99.5452	99.4955	99.0883	99.412	99.5437	99.4985	99.4775	99.4745	99.4353	99.0491	99.6036	99.5178	99.5963	99.5404	99.5973	99.5468	99.4873	99.0824	98.9577	99.4458	99.4766	99.4413	99.3238	99.4502	99.4509	99.4222	99.3756	99.4146	99.4357	99.4799	99.4363	99.4658	99.3865	99.4476	99.485	99.4215	99.4762	99.467	99.5921	99.6335
PA18-05B	scabiei	99.4491	99.3552	99.4529	99.4456	99.4703	99.485	99.5139	99.4446	99.4949	99.3743	98.7646	99.4715	99.533	99.4805	99.4564	99.453	99.483	99.0902	99.9518	99.8928	99.9378	99.4448	99.4039	99.3967	99.3263	98.9612	98.8614	99.2681	99.3834	99.3955	99.1386	99.2907	99.3712	99.3681	99.3317	99.4109	99.3886	99.3359	99.3234	99.2566	99.3444	99.3974	99.268	99.2495	99.3287	99.396	99.5378	99.5469
Streptomyces_scabiei_84-232	scabiei	99.4627	99.4103	99.4909	99.4504	99.4671	99.4848	99.5336	99.4768	99.4704	99.4388	98.918	99.2397	99.3621	99.2769	99.2139	99.3337	99.3113	99.3959	99.6243	99.6147	99.63	99.422	99.4373	99.4098	99.0952	99.3115	99.2721	99.4199	99.4767	99.4751	99.3253	99.3564	99.0753	99.2667	99.2208	99.2204	99.2231	99.2057	99.2383	99.3151	99.1082	99.1856	99.3609	99.1784	99.1581	97.9037	99.3024	99.2675
Streptomyces_scabiei_96-08	scabiei	99.0369	99.0331	99.1333	99.0473	99.1049	99.1176	99.1409	99.0733	99.1622	99.0403	98.5379	98.9266	98.9741	98.9081	98.9102	98.9264	98.8568	99.1988	99.3485	99.3265	99.382	99.0604	99.1831	99.1969	98.9521	99.2522	99.0941	98.934	99.0015	98.9892	98.7247	98.9269	98.6293	98.8073	98.6395	98.7628	98.7256	98.7197	98.7426	98.9274	98.7036	98.7383	99.0488	98.8246	98.7953	98.738	98.9702	98.9879
Streptomyces_scabiei_96-06	scabiei	99.4832	99.3785	99.4704	99.4315	99.4885	99.4893	99.4759	99.4779	99.4752	99.3946	98.7123	99.3252	99.3487	99.2693	99.2384	99.3535	99.3066	99.482	99.6705	99.6271	99.679	99.4478	99.4883	99.4989	99.1893	99.5384	99.4468	99.3469	99.3816	99.3579	99.1776	99.3017	99.0691	99.1282	99.0811	99.1632	99.157	99.1254	99.1386	99.3059	99.0821	99.0891	99.3745	99.1326	99.1439	99.0558	99.3376	99.3668
Streptomyces_scabiei_ST129	scabiei	99.4548	99.3863	99.4703	99.4551	99.4844	99.4867	99.4999	99.4562	99.4923	99.4244	98.8769	99.3015	99.3177	99.2336	99.2294	99.2086	99.2529	99.359	99.4243	99.3316	99.4493	99.3839	99.3755	99.3383	99.0833	99.1824	99.1771	99.388	99.4922	99.4743	99.2502	99.3758	99.1153	99.2005	99.2135	99.2681	99.2349	99.2548	99.2471	99.2608	99.0483	99.1618	99.2672	99.0839	99.067	98.0844	99.0731	99.0898
Streptomyces_scabiei_95-18	scabiei	99.3179	99.2588	99.2642	99.2851	99.2648	99.2646	99.3041	99.2606	99.3536	99.2765	98.5814	99.0988	99.1595	99.0283	99.0013	99.0731	99.1082	99.3859	99.1892	99.2388	99.231	99.3464	99.2835	99.2662	98.9958	99.2936	99.2848	99.2459	99.3321	99.325	99.0299	99.1753	98.9226	99.0625	98.9982	99.0781	99.1463	99.0972	99.0613	99.0567	98.8746	98.9617	99.086	98.8447	98.8898	99.0035	98.7713	98.9665
Streptomyces_scabiei_S58	scabiei	97.0637	97.2344	97.0855	97.0859	97.0841	97.0662	97.0852	97.0967	97.0858	97.1127	97.1002	96.9145	97.0089	96.958	96.9295	96.966	96.9167	96.6577	97.1047	97.1715	97.0897	97.1214	97.1392	97.1417	96.968	96.6194	96.789	97.1201	97.2113	97.2075	97.3007	97.1339	97.0276	97.0166	97.0487	97.0546	97.0595	97.0592	97.0999	96.8991	96.8704	96.8587	96.8963	96.7977	96.9029	96.981	96.9062	96.8194
FL-07-03A	scabiei	95.8878	96.0618	95.9084	95.8934	95.8774	95.9276	95.9543	95.8602	95.961	95.9413	96.0584	95.8121	95.8231	95.7098	95.7518	95.7523	95.7341	95.468	95.9585	95.9707	95.9743	95.9048	95.891	95.8777	95.6357	95.328	95.4164	95.9975	95.9902	95.9818	96.1115	95.9779	95.6867	95.8032	95.8564	95.7792	95.8285	95.7753	95.7867	95.968	95.766	95.8227	95.968	95.7512	95.802	95.9377	95.7242	95.6827
MD13-11E	scabiei	94.9672	95.1752	95.0254	95.0045	95.031	95.1145	95.0377	94.9854	94.9941	95.0486	95.2163	95.0114	95.0867	94.9825	95.0522	94.9813	95.0557	94.7138	95.0634	95.0773	95.0796	95.0404	95.0854	95.0371	95.071	94.6525	94.6882	95.158	95.1783	95.1105	95.291	95.1725	95.0966	95.1195	95.1845	95.1187	95.1401	95.0865	95.1148	95.076	95.1019	95.1727	95.0727	95.0408	95.2142	95.1133	94.9932	95.0222
Streptomyces_bottropensis_ATCC_25435	bottropensis_stelliscabiei	92.388	92.5181	92.392	92.386	92.3671	92.3843	92.3975	92.385	92.3818	92.4557	92.5942	92.315	92.3085	92.3304	92.3036	92.2571	92.2959	92.1293	92.4136	92.43	92.4285	92.3663	92.3731	92.3245	92.221	91.9851	92.1564	92.4885	92.4863	92.4504	92.6904	92.5082	92.4689	92.4329	92.4848	92.372	92.3939	92.4297	92.3475	92.385	92.3191	92.3171	92.3947	92.2458	92.3155	92.2844	92.2819	92.3117
Streptomyces_sp._1222.2	bottropensis_stelliscabiei	92.4189	92.5645	92.4356	92.4442	92.4341	92.4411	92.4412	92.399	92.4163	92.5316	92.9192	92.3372	92.3602	92.3463	92.296	92.3785	92.3177	92.2235	92.4597	92.4259	92.4282	92.426	92.4537	92.421	92.2574	92.1454	92.3198	92.4884	92.4945	92.4713	92.7497	92.5066	92.3638	92.4017	92.5265	92.4267	92.3989	92.3804	92.3676	92.4479	92.3187	92.3604	92.4486	92.3773	92.3954	92.4016	92.2772	92.2593
IN05-2E	bottropensis_stelliscabiei	92.3673	92.5977	92.4375	92.4334	92.4509	92.4811	92.5525	92.4482	92.4715	92.6466	92.7363	92.3738	92.3841	92.4024	92.3836	92.3584	92.3643	92.2182	92.4518	92.4813	92.4112	92.3756	92.3531	92.4056	92.2188	92.0638	92.2979	92.5458	92.5386	92.5224	92.7851	92.5095	92.3934	92.3281	92.4941	92.4194	92.4231	92.3633	92.3966	92.4701	92.3832	92.4295	92.4083	92.2852	92.41	92.3956	92.3595	92.341
ME02-6978b	bottropensis_stelliscabiei	92.3549	92.5884	92.405	92.3702	92.4618	92.4935	92.5251	92.4033	92.4363	92.5769	92.6846	92.3179	92.4392	92.3996	92.35	92.3548	92.3376	92.2496	92.36	92.4054	92.3994	92.3537	92.3563	92.3403	92.2294	91.9716	92.2198	92.5033	92.4743	92.4488	92.7825	92.4418	92.3105	92.3005	92.5576	92.3966	92.3756	92.368	92.32	92.392	92.318	92.4166	92.3898	92.2423	92.2966	92.376	92.3065	92.1972
WI04-08A	bottropensis_stelliscabiei	92.6532	92.8153	92.671	92.6563	92.7064	92.6792	92.6066	92.7252	92.6983	92.6954	92.8658	92.6458	92.4585	92.6856	92.6819	92.4871	92.4913	92.5224	92.6646	92.6693	92.6479	92.62	92.701	92.6692	92.5194	92.3387	92.5501	92.7469	92.7172	92.682	92.9774	92.6913	92.646	92.5878	92.8213	92.6688	92.6647	92.6417	92.6411	92.606	92.5821	92.4783	92.6932	92.6553	92.6767	92.5134	92.6894	92.656
PA06-2D	bottropensis_stelliscabiei	92.304	92.5286	92.3898	92.333	92.4433	92.4787	92.5345	92.4272	92.4464	92.5432	92.7081	92.3222	92.3517	92.3699	92.36	92.3409	92.3727	92.2297	92.4473	92.4399	92.3934	92.3738	92.3638	92.3407	92.2507	91.9514	92.2467	92.4846	92.4877	92.4443	92.7376	92.435	92.2881	92.2806	92.4695	92.3764	92.3531	92.3205	92.3263	92.3873	92.2938	92.3845	92.3785	92.2723	92.3446	92.3914	92.2893	92.1856
PA-06-02B	bottropensis_stelliscabiei	92.2913	92.5366	92.3301	92.3515	92.4317	92.4307	92.4802	92.4197	92.4372	92.627	92.6396	92.2848	92.3635	92.3519	92.3363	92.3368	92.3236	92.284	92.3964	92.4253	92.4188	92.3914	92.347	92.3546	92.2419	92.0455	92.3331	92.5288	92.5328	92.5138	92.7997	92.4416	92.3166	92.3319	92.5803	92.4206	92.3928	92.3889	92.382	92.4001	92.3021	92.4112	92.3695	92.2663	92.3364	92.3876	92.3099	92.2024
NY02-3A	bottropensis_stelliscabiei	92.4069	92.6111	92.4546	92.4301	92.4643	92.4936	92.5086	92.4404	92.48	92.6967	92.7432	92.3459	92.4268	92.4056	92.392	92.4372	92.3861	92.2778	92.4666	92.5129	92.4348	92.399	92.4201	92.4161	92.2754	91.9641	92.339	92.5408	92.5647	92.4814	92.829	92.4735	92.4118	92.409	92.5979	92.4888	92.46	92.4139	92.4152	92.4513	92.3901	92.4392	92.4142	92.3691	92.3754	92.4103	92.3364	92.2943
WI06-15D	bottropensis_stelliscabiei	92.5641	92.7957	92.6621	92.581	92.6676	92.6921	92.5839	92.6205	92.6722	92.6123	92.8548	92.5953	92.4044	92.5529	92.5974	92.3759	92.4156	92.4664	92.5472	92.5584	92.5227	92.5798	92.635	92.5933	92.5007	92.3429	92.5105	92.6837	92.6464	92.6569	92.9443	92.6567	92.5406	92.5889	92.6921	92.5906	92.6143	92.5918	92.5805	92.6236	92.5804	92.4632	92.6693	92.6475	92.6748	92.466	92.5543	92.5483
WI04-09A	bottropensis_stelliscabiei	92.4818	92.6255	92.4716	92.4505	92.561	92.5601	92.5706	92.4998	92.5073	92.6569	92.7782	92.4429	92.5202	92.4834	92.4947	92.4553	92.4662	92.2415	92.4805	92.4646	92.4678	92.4158	92.4863	92.4275	92.3316	91.9937	92.3439	92.5378	92.5484	92.5026	92.7863	92.5003	92.4377	92.407	92.5518	92.4023	92.4554	92.47	92.3869	92.4616	92.4327	92.4419	92.4748	92.3968	92.4474	92.5016	92.422	92.4106
WI06-6E	bottropensis_stelliscabiei	92.4088	92.6273	92.4811	92.4361	92.5139	92.5498	92.5974	92.5321	92.5475	92.6562	92.5615	92.3482	92.5437	92.3964	92.4163	92.4823	92.4412	92.2739	92.4239	92.4762	92.4282	92.5868	92.5347	92.492	92.3893	92.2328	92.5823	92.3927	92.343	92.3329	92.6775	92.3063	92.1856	92.2348	92.4555	92.2831	92.245	92.2808	92.2322	92.3108	92.222	92.3454	92.2756	92.1973	92.2774	92.3778	92.3046	92.2317
Streptomyces_stelliscabiei_P3825	bottropensis_stelliscabiei	92.4294	92.6193	92.4585	92.4717	92.5209	92.5384	92.5487	92.4632	92.5201	92.6637	92.6304	92.3782	92.5306	92.4077	92.436	92.4624	92.4506	92.3311	92.4331	92.4331	92.4305	92.6191	92.547	92.5192	92.4269	92.2988	92.513	92.3914	92.3965	92.3468	92.7004	92.3122	92.2123	92.2234	92.3845	92.2812	92.322	92.2419	92.2427	92.2875	92.2217	92.3336	92.2943	92.1699	92.2846	92.3218	92.3749	92.3086
Streptomyces_stelliscabiei_NRRL_B-24447	bottropensis_stelliscabiei	92.3531	92.5907	92.3731	92.3995	92.4455	92.4742	92.5138	92.4364	92.4615	92.6316	92.4672	92.3349	92.4778	92.4112	92.4016	92.4962	92.4239	92.0911	92.4271	92.4518	92.4478	92.5583	92.4443	92.4797	92.4588	92.1825	92.4897	92.3317	92.2623	92.3119	92.6855	92.3037	92.2198	92.201	92.396	92.2432	92.2969	92.2506	92.2169	92.275	92.292	92.3336	92.2184	92.1229	92.283	92.3921	92.336	92.2799
AK02-02a	europaeiscabiei	90.5965	90.765	90.6085	90.5918	90.614	90.6155	90.5997	90.574	90.6583	90.7494	90.9241	90.4904	90.5483	90.569	90.5135	90.5421	90.484	90.4963	90.5874	90.6842	90.6153	90.6003	90.5496	90.5006	90.3461	90.3162	90.6592	90.8975	90.9003	90.9013	91.0895	90.6689	90.638	90.7337	90.907	90.7902	90.8065	90.7815	90.7093	90.7993	90.7547	90.7183	90.7811	90.6854	90.729	90.6854	90.5063	90.4573
AK02-03a	europaeiscabiei	90.5766	90.7678	90.5956	90.5499	90.6203	90.5945	90.5963	90.5587	90.5278	90.7156	90.9538	90.5909	90.6313	90.5713	90.5495	90.5709	90.5253	90.6	90.6081	90.6698	90.666	90.6393	90.6145	90.5859	90.4415	90.3599	90.6952	90.9328	90.9187	90.8988	91.1574	90.6811	90.6917	90.8117	91.0221	90.7892	90.8262	90.8303	90.786	90.744	90.7046	90.7751	90.6884	90.7065	90.7186	90.7559	90.5109	90.5544
ID-02-12	europaeiscabiei	90.3122	90.5777	90.3894	90.4278	90.3917	90.3681	90.4038	90.3712	90.4627	90.5422	90.85	90.3488	90.3634	90.3019	90.2801	90.3041	90.3262	90.2973	90.4695	90.4954	90.4685	90.4232	90.3833	90.3771	90.2789	90.1937	90.4491	90.4978	90.5376	90.5404	90.8231	90.5059	90.4671	90.4189	90.5498	90.3548	90.36	90.4549	90.3404	90.5368	90.4204	90.389	90.4651	90.4106	90.359	90.3653	90.2411	90.2638
AK08-04D	europaeiscabiei	90.5729	90.7346	90.6259	90.5758	90.5589	90.6079	90.5871	90.5631	90.5732	90.7372	90.9046	90.4506	90.5404	90.4979	90.4284	90.5044	90.5203	90.4425	90.6437	90.5913	90.61	90.5864	90.5725	90.5382	90.4195	90.3532	90.6944	90.7425	90.7056	90.7289	91.0065	90.7421	90.6848	90.6152	90.7385	90.551	90.6248	90.5782	90.6033	90.6683	90.5411	90.5241	90.6042	90.5181	90.5753	90.554	90.4787	90.4876
ID01-16c	europaeiscabiei	90.8424	90.9915	90.8799	90.8386	90.812	90.8247	90.6225	90.8292	90.88	90.7805	91.1303	90.8341	90.5482	90.7889	90.7345	90.5382	90.5659	90.846	90.9064	90.8934	90.8997	90.8142	90.7355	90.7325	90.681	90.6403	91.0267	91.0024	90.9881	91.0537	91.3261	90.8728	90.8484	90.968	91.1255	90.9479	90.9684	90.9482	90.8757	91.0513	90.9026	90.6878	91.0085	90.9042	90.7819	90.7883	90.7496	90.6775
Streptomyces_europaeiscabiei_96-14	europaeiscabiei	90.5398	90.8122	90.5685	90.5422	90.5485	90.565	90.5771	90.5738	90.5891	90.6817	90.9351	90.5113	90.4762	90.486	90.4466	90.4441	90.5057	90.5687	90.6082	90.6607	90.6058	90.5704	90.5334	90.4824	90.4099	90.5489	90.7639	90.622	90.6165	90.5773	90.9313	90.6662	90.4989	90.4706	90.6955	90.4441	90.5185	90.5466	90.5601	90.6167	90.4723	90.4715	90.6221	90.5047	90.4722	90.4876	90.4649	90.4497
ID06-18B	europaeiscabiei	90.6872	90.8947	90.7295	90.6763	90.7155	90.7354	90.557	90.6767	90.6663	90.6909	90.9375	90.7431	90.5215	90.6083	90.6136	90.4693	90.5106	90.5765	90.7433	90.7528	90.7677	90.6596	90.7095	90.6616	90.6062	90.5395	90.786	90.8428	90.8039	90.8652	91.0648	90.7791	90.7382	90.8104	90.882	90.76	90.7665	90.735	90.7401	90.8221	90.8415	90.7218	90.8378	90.8237	90.8498	90.6721	90.6653	90.7249
ID09-01A	europaeiscabiei	90.6653	90.9028	90.7374	90.733	90.7029	90.7796	90.5863	90.7582	90.7796	90.6957	90.9463	90.6831	90.5379	90.585	90.6243	90.4873	90.4555	90.6953	90.7348	90.8211	90.7792	90.7537	90.7403	90.6524	90.5834	90.6064	90.7776	90.8997	90.9162	90.9188	91.15	90.8484	90.8806	90.8469	90.9793	90.8338	90.83	90.8195	90.7756	90.912	90.8294	90.6734	90.8367	90.7307	90.8868	90.6232	90.6692	90.6547
ID09-01C	europaeiscabiei	90.6573	90.8688	90.7494	90.7173	90.7613	90.758	90.5839	90.7517	90.7406	90.6848	90.8741	90.6985	90.526	90.6348	90.6149	90.4431	90.454	90.7192	90.7009	90.7887	90.7472	90.6991	90.6799	90.649	90.6282	90.5545	90.7722	90.8886	90.8912	90.9312	91.1237	90.8131	90.8273	90.8716	90.9104	90.7963	90.8087	90.7601	90.8048	90.8791	90.8657	90.6656	90.8053	90.7866	90.8399	90.6505	90.6723	90.6673
WA08-01A	europaeiscabiei	90.3308	90.5492	90.3635	90.3591	90.3685	90.4083	90.4079	90.3847	90.3697	90.5514	90.8804	90.3146	90.3123	90.268	90.2035	90.2602	90.3141	90.2122	90.3677	90.4733	90.3995	90.3861	90.3614	90.3227	90.1959	90.1187	90.3584	90.4599	90.4862	90.4791	90.7962	90.4729	90.4571	90.403	90.5487	90.3585	90.373	90.4143	90.3537	90.4173	90.379	90.3528	90.4709	90.3491	90.3882	90.3621	90.2483	90.2203
AK08-03	europaeiscabiei	90.5286	90.7173	90.5594	90.5757	90.5437	90.5711	90.5607	90.5363	90.5771	90.6449	90.9291	90.4547	90.5328	90.4815	90.4463	90.4337	90.4264	90.4419	90.5553	90.6284	90.5879	90.561	90.5151	90.5789	90.4321	90.3855	90.6208	90.6573	90.6511	90.6628	90.9491	90.6148	90.5779	90.5717	90.8062	90.5552	90.6288	90.5543	90.56	90.6335	90.5995	90.6276	90.6205	90.5071	90.5747	90.5506	90.4106	90.4431
AK05-03A	europaeiscabiei	90.5435	90.7013	90.5294	90.537	90.4948	90.4763	90.5215	90.4773	90.5157	90.6251	90.9196	90.4739	90.4748	90.4394	90.442	90.366	90.4298	90.428	90.5894	90.5772	90.5819	90.5313	90.5195	90.5002	90.4064	90.3549	90.628	90.6339	90.6961	90.6609	90.9415	90.6494	90.6513	90.5855	90.6752	90.5525	90.5886	90.5589	90.5439	90.6324	90.5356	90.5453	90.6107	90.494	90.445	90.5445	90.4533	90.4355
WA08-09A	europaeiscabiei	90.4201	90.6419	90.4497	90.4532	90.5064	90.4654	90.4317	90.4486	90.4223	90.5641	90.7434	90.3635	90.434	90.4199	90.4092	90.4317	90.3903	90.367	90.4125	90.4608	90.3861	90.3531	90.4361	90.4111	90.4006	90.2065	90.4962	90.6646	90.683	90.6683	90.9931	90.5369	90.6511	90.5875	90.7937	90.6914	90.6187	90.63	90.6332	90.546	90.5477	90.5278	90.6604	90.5306	90.6124	90.5599	90.3345	90.3693
WA08-02C	europaeiscabiei	90.2278	90.4354	90.2392	90.2829	90.2378	90.2341	90.2413	90.1661	90.2785	90.328	90.6709	90.2535	90.2224	90.2185	90.1764	90.1856	90.2239	90.1156	90.2946	90.2424	90.2544	90.2202	90.2596	90.16	90.204	89.9493	90.2564	90.3053	90.3696	90.397	90.5515	90.3396	90.3481	90.2659	90.461	90.3413	90.3191	90.2728	90.2885	90.3376	90.2625	90.3002	90.2419	90.243	90.2869	90.2188	90.1698	90.1395
Streptomyces_europaeiscabiei_NRRL_B-24443	europaeiscabiei	90.4693	90.6611	90.4055	90.4745	90.4718	90.4471	90.4791	90.4474	90.4007	90.6317	90.7267	90.3829	90.5038	90.4502	90.4252	90.4777	90.4463	90.3235	90.5085	90.5693	90.5097	90.5286	90.4978	90.4801	90.3447	90.2438	90.53	90.6527	90.5866	90.656	90.8725	90.6679	90.566	90.4779	90.7202	90.5071	90.5051	90.5138	90.4636	90.521	90.4186	90.4343	90.507	90.3975	90.4285	90.4223	90.3429	90.3926
Streptomyces_europaeiscabiei_89-04	europaeiscabiei	90.344	90.6288	90.4641	90.3718	90.3916	90.3502	90.4119	90.3708	90.3595	90.46	90.7178	90.2924	90.3254	90.2141	90.2644	90.2647	90.2577	90.4226	90.4236	90.5167	90.4143	90.4257	90.4621	90.4278	90.2899	90.3661	90.625	90.6386	90.6212	90.6852	90.9203	90.5838	90.442	90.4423	90.6941	90.4918	90.5512	90.4842	90.4913	90.5759	90.5068	90.5145	90.5654	90.4141	90.4957	90.4317	90.2807	90.2772
Streptomyces_europaeiscabiei_ST1229	europaeiscabiei	90.4256	90.6635	90.4753	90.5577	90.4748	90.5069	90.506	90.5027	90.4753	90.5737	90.8274	90.3381	90.4175	90.3607	90.3779	90.3461	90.2928	90.4994	90.4215	90.4446	90.4278	90.4292	90.3845	90.404	90.268	90.3428	90.4944	90.5559	90.5913	90.6177	90.8895	90.5311	90.4333	90.3879	90.5948	90.3652	90.4442	90.4007	90.3392	90.5488	90.4224	90.3934	90.5503	90.4186	90.4135	90.3974	90.3124	90.3342
ID06-15	europaeiscabiei	90.3432	90.5821	90.3444	90.3317	90.3261	90.3144	90.2884	90.3287	90.3002	90.4882	90.9291	90.252	90.2114	90.2619	90.2326	90.1973	90.2439	90.2206	90.3901	90.3684	90.3997	90.3042	90.2829	90.2402	90.1296	90.0218	90.339	90.4115	90.4055	90.3787	90.6986	90.3319	90.4037	90.2602	90.4906	90.2415	90.2923	90.2466	90.2719	90.3796	90.3283	90.2434	90.3388	90.3147	90.2667	90.2553	90.1533	90.1711
Streptomyces_scabiei_NCPPB_4086	europaeiscabiei	90.5658	90.7252	90.6013	90.601	90.5748	90.578	90.592	90.5776	90.5969	90.6801	90.9855	90.4771	90.5184	90.4967	90.5194	90.4397	90.5677	90.3794	90.5828	90.5416	90.5532	90.5186	90.5298	90.5053	90.3839	90.3601	90.6048	90.5761	90.6458	90.5514	90.825	90.5793	90.5036	90.5335	90.6748	90.4753	90.5984	90.5359	90.4738	90.6284	90.5706	90.609	90.6378	90.6124	90.5155	90.6112	90.4193	90.4886
ND06-05F	europaeiscabiei	90.3026	90.4978	90.3134	90.351	90.3165	90.3603	90.3529	90.3286	90.3183	90.4958	90.6981	90.2705	90.2767	90.2975	90.253	90.2042	90.2274	90.1888	90.3307	90.3293	90.3056	90.3404	90.3971	90.2931	90.2925	90.1662	90.4275	90.3705	90.4045	90.4062	90.7769	90.3652	90.2672	90.3424	90.4965	90.2705	90.3629	90.3892	90.3175	90.3457	90.4202	90.3652	90.4037	90.3417	90.325	90.2933	90.2265	90.1355
ID05-21E	europaeiscabiei	90.3868	90.5579	90.4236	90.4266	90.4371	90.4208	90.5026	90.4557	90.4979	90.6374	90.6679	90.4424	90.4779	90.3958	90.3989	90.3993	90.4152	90.4512	90.4052	90.382	90.345	90.393	90.4333	90.3464	90.3827	90.1057	90.4461	90.4756	90.4543	90.4812	90.706	90.4139	90.442	90.4256	90.5861	90.4428	90.4304	90.3927	90.4132	90.4325	90.484	90.4813	90.5052	90.4294	90.4261	90.3636	90.3338	90.2709
ID05-17A	europaeiscabiei	90.4347	90.5649	90.4114	90.3829	90.4512	90.4498	90.4569	90.3773	90.4653	90.573	90.6584	90.4112	90.445	90.4227	90.3574	90.4046	90.3648	90.374	90.3799	90.3311	90.3487	90.4679	90.4214	90.4011	90.2746	90.2788	90.4711	90.4393	90.466	90.4832	90.7684	90.3426	90.3331	90.4065	90.5524	90.4498	90.4243	90.3787	90.396	90.4295	90.4312	90.389	90.3935	90.2706	90.4312	90.3866	90.2797	90.2246
ID05-17B	europaeiscabiei	90.4133	90.5766	90.4372	90.3941	90.4382	90.4225	90.5301	90.439	90.4798	90.5868	90.7457	90.3539	90.4414	90.3748	90.3276	90.3521	90.3056	90.3597	90.3892	90.417	90.3449	90.4363	90.4449	90.3989	90.2929	90.1546	90.5426	90.4576	90.5286	90.5153	90.8023	90.3983	90.3698	90.3618	90.5592	90.3923	90.3843	90.3447	90.411	90.4528	90.403	90.3229	90.3921	90.2861	90.4278	90.366	90.1719	90.1303
MB09-03E	europaeiscabiei	90.4434	90.6095	90.4785	90.5031	90.4987	90.4943	90.5097	90.4954	90.4993	90.5948	90.721	90.4662	90.4446	90.4651	90.4425	90.4028	90.4243	90.2897	90.4272	90.4946	90.4477	90.4653	90.4431	90.4453	90.3416	90.1198	90.4154	90.5082	90.5051	90.5083	90.7037	90.4741	90.4733	90.5048	90.6626	90.5256	90.4455	90.4855	90.4549	90.4218	90.4416	90.4918	90.4683	90.4112	90.4366	90.4594	90.3588	90.4387
NRRL2795	species_42	90.1189	90.3343	90.1701	90.1321	90.179	90.1867	90.2141	90.1951	90.1913	90.3039	90.4207	90.1375	90.1998	90.1418	90.1385	90.2191	90.178	90.1288	90.1221	90.1471	90.1141	90.1754	90.109	90.1058	90.0664	90.0059	90.241	90.2089	90.2575	90.226	90.415	90.1191	90.0839	90.1299	90.2843	90.2481	90.1092	90.1009	90.0669	90.1759	90.1806	90.2107	90.1376	90.135	90.111	90.2156	90.0069	90.026
Streptomyces_scabiei_NRRL_B-2795	species_42	89.976	90.2202	89.9487	89.9644	90.0713	90.035	90.0758	89.9685	90.0023	90.0626	90.0255	90.049	90.0836	90.0929	90.1081	90.1046	90.1091	89.8668	89.8607	89.8625	89.9226	89.9723	90.013	89.9437	90.0186	89.7703	89.9549	90.0331	90.0044	90.0087	90.2374	89.9755	90.0597	90.039	90.2016	90.1703	90.0186	90.065	90.0961	89.9576	90.0537	90.1897	89.9565	90.0346	90.0946	90.1583	89.9387	90.0061
Streptomyces_scabiei_NRRL_B-2801	caniscabiei	89.405	89.5524	89.3707	89.3863	89.4033	89.3848	89.4604	89.3711	89.4114	89.5532	89.777	89.3835	89.3788	89.4042	89.3984	89.3316	89.3664	89.4488	89.3956	89.4718	89.3223	89.3634	89.3468	89.3823	89.4688	89.111	89.5559	89.3805	89.4243	89.3947	89.6377	89.3029	89.4498	89.4729	89.6426	89.5246	89.4988	89.4518	89.459	89.454	89.5237	89.4888	89.4481	89.5592	89.4421	89.5097	89.3207	89.2241
ID-05-11E	caniscabiei	89.8296	89.9876	89.9089	89.859	89.8541	89.9282	89.868	89.8885	89.8821	90.036	90.3824	89.7559	89.843	89.8936	89.7782	89.7872	89.7744	89.8678	89.8356	89.9279	89.8238	89.9091	89.8163	89.8225	89.8069	89.8239	90.1532	89.8097	89.9067	89.9626	90.1651	89.8557	89.8413	89.8938	90.0634	89.8781	89.8656	89.9137	89.8894	89.7146	89.6583	89.6514	89.6957	89.7081	89.598	89.6411	89.7432	89.7665
ID-01-6.2a	caniscabiei	89.8394	90.0717	89.8455	89.8648	89.8735	89.8584	89.906	89.9026	89.9155	90.0751	90.3842	89.802	89.9397	89.904	89.7894	89.8066	89.7947	89.9514	89.8328	89.9084	89.8496	89.9499	89.8374	89.848	89.8114	89.8467	90.1484	89.8907	89.9737	89.9743	90.1965	89.9293	89.8331	89.9581	90.099	89.9434	89.9413	89.9777	89.9013	89.6769	89.728	89.6617	89.7513	89.7456	89.6103	89.7351	89.8386	89.8533
ID-03-3A	caniscabiei	89.8574	90.0619	89.8956	89.8929	89.8839	89.912	89.9255	89.935	89.8992	90.0755	90.4289	89.8351	89.9348	89.9044	89.7925	89.7812	89.7916	89.9274	89.9402	89.9758	89.894	89.9108	89.8346	89.8842	89.7736	89.8059	90.1201	89.8777	89.9451	90.0061	90.1975	89.8639	89.8558	89.9018	90.0559	89.9258	89.8764	89.9493	89.8773	89.7545	89.7028	89.654	89.6998	89.7025	89.6303	89.7008	89.8119	89.833
ID05-16B	caniscabiei	89.7714	89.989	89.8564	89.8339	89.809	89.8541	89.8946	89.9019	89.8898	89.9933	90.2617	89.7567	89.8413	89.8633	89.7848	89.8191	89.8266	89.9052	89.8712	89.9137	89.8438	89.9088	89.8328	89.8092	89.7499	89.8257	90.0992	89.835	89.8989	90.0022	90.1471	89.8242	89.7897	89.9309	90.0263	89.8543	89.8812	89.8871	89.8974	89.6899	89.6949	89.6886	89.6646	89.669	89.5566	89.5814	89.8411	89.7538
ID05-8D	caniscabiei	89.7943	89.9623	89.8076	89.7595	89.7293	89.786	89.8667	89.872	89.8295	89.9224	90.2007	89.6887	89.8115	89.7246	89.7029	89.7085	89.6947	89.8974	89.844	89.8669	89.818	89.8942	89.8839	89.8181	89.7515	89.8918	90.0738	89.7785	89.8972	89.9078	90.1026	89.8799	89.7921	89.8567	89.9558	89.8444	89.8852	89.837	89.7832	89.6952	89.6858	89.6269	89.6556	89.593	89.6398	89.0745	89.7128	89.7204
ID01-12c	caniscabiei	89.7635	89.949	89.7811	89.8097	89.8686	89.8036	89.851	89.8285	89.8367	89.9447	90.1586	89.8131	89.8738	89.9358	89.9095	89.8605	89.826	89.9119	89.7533	89.8919	89.7855	89.8622	89.9034	89.8169	89.9599	89.8786	90.026	89.755	89.8618	89.8991	90.0156	89.8807	89.9632	89.9801	90.0794	89.9019	89.9387	89.9115	89.8919	89.6371	89.6785	89.7143	89.5921	89.6648	89.7008	89.6761	89.871	89.7838
NE20-1-1	caniscabiei	89.8007	90.0045	89.8186	89.7939	89.7915	89.8103	89.8219	89.79	89.7644	89.9929	90.2221	89.7437	89.8069	89.8271	89.7716	89.7308	89.8018	89.8363	89.7918	89.8597	89.8332	89.8961	89.8233	89.7573	89.8275	89.8377	90.1633	89.7865	89.8914	89.9337	90.183	89.8402	89.9256	89.8698	89.9802	89.7856	89.8428	89.8776	89.8077	89.7317	89.7376	89.6686	89.714	89.6844	89.7197	89.5949	89.7614	89.6475
NE06-02D	caniscabiei	89.7763	89.9295	89.8008	89.7403	89.8203	89.8447	89.8738	89.7735	89.8476	89.9101	90.1973	89.6433	89.7481	89.7957	89.7296	89.6578	89.7383	89.7898	89.7818	89.7776	89.703	89.8838	89.856	89.7664	89.7784	89.8532	90.1082	89.7005	89.8233	89.8793	90.1034	89.815	89.7597	89.7552	89.8937	89.736	89.7833	89.7879	89.7434	89.6571	89.6626	89.6829	89.608	89.6271	89.6241	89.6721	89.6804	89.6059
NE06-02F	caniscabiei	89.8253	89.9971	89.8439	89.8371	89.8244	89.8247	89.9097	89.7879	89.8268	90.0266	90.2383	89.6756	89.8214	89.8156	89.7384	89.7219	89.7586	89.852	89.7733	89.827	89.7491	89.9278	89.864	89.8233	89.8172	89.8167	90.1204	89.7137	89.9324	89.9623	90.1659	89.8495	89.9356	89.8624	89.9795	89.8027	89.8284	89.8329	89.8405	89.7235	89.7513	89.7113	89.7346	89.719	89.7149	89.6786	89.7483	89.735
ND05-3B	caniscabiei	89.7617	89.9847	89.8007	89.7037	89.8034	89.7567	89.7688	89.8073	89.7351	90.0043	90.1618	89.7336	89.6854	89.7874	89.7307	89.7113	89.7608	89.7821	89.7392	89.747	89.6847	89.8187	89.7872	89.7461	89.7331	89.7854	90.0352	89.6639	89.8188	89.8368	90.0395	89.8114	89.7615	89.7776	89.9045	89.7291	89.7353	89.6857	89.705	89.654	89.6365	89.5764	89.6399	89.6601	89.5902	89.6375	89.68	89.6729
ND05-01C	caniscabiei	89.789	89.9725	89.8375	89.8083	89.8317	89.7786	89.8383	89.7543	89.8162	89.9399	90.2821	89.7823	89.805	89.8385	89.7512	89.7411	89.7903	89.7255	89.7997	89.8047	89.7876	89.897	89.8458	89.8099	89.7782	89.7698	90.076	89.7192	89.86	89.899	90.1117	89.8422	89.8888	89.8974	89.9574	89.8977	89.8871	89.7848	89.7815	89.6688	89.6907	89.6995	89.6464	89.6898	89.6795	89.6918	89.7257	89.7191
NE20-5-1	caniscabiei	89.8272	89.9516	89.8422	89.7693	89.8486	89.7848	89.8386	89.7246	89.8166	90.0033	90.1854	89.7119	89.8382	89.7984	89.8068	89.7283	89.7887	89.8131	89.8133	89.8347	89.8383	89.838	89.8322	89.8188	89.7965	89.8031	90.0978	89.73	89.8568	89.8738	90.1288	89.8379	89.8352	89.9132	90.0042	89.8365	89.8281	89.8615	89.8041	89.7363	89.738	89.7008	89.6808	89.7211	89.7022	89.6528	89.7432	89.7472
NE20-7-2	caniscabiei	89.5832	89.7894	89.6307	89.5513	89.6035	89.564	89.6554	89.5458	89.6278	89.7986	90.0015	89.5583	89.6263	89.584	89.5517	89.51	89.5618	89.6176	89.5843	89.5696	89.6191	89.6841	89.6321	89.5695	89.6078	89.4646	89.7425	89.6535	89.6602	89.6476	89.8963	89.5691	89.6866	89.6784	89.756	89.6231	89.6357	89.6055	89.6048	89.7342	89.7293	89.6602	89.6688	89.7497	89.6359	89.6626	89.585	89.5356
ND05-13A	caniscabiei	89.816	90.0106	89.8569	89.8512	89.8446	89.8915	89.884	89.8813	89.8503	89.9973	90.3025	89.8253	89.8594	89.8677	89.8307	89.7831	89.8928	89.8497	89.8619	89.9068	89.8978	89.9467	89.9184	89.8558	89.9185	89.9084	90.1171	89.7729	89.9574	89.9317	90.1333	89.9193	89.8972	89.8643	90.026	89.8041	89.8206	89.7923	89.8536	89.7165	89.6961	89.7328	89.7356	89.7454	89.7109	89.7064	89.7512	89.7852
NE20-8-2	caniscabiei	89.8518	90.0272	89.877	89.8816	89.8922	89.9257	89.9285	89.9018	89.8975	89.9921	90.3131	89.8499	89.9409	89.8665	89.7749	89.8735	89.8514	89.9405	89.8447	89.8703	89.8715	89.96	89.9557	89.8917	89.8373	89.8924	90.1223	89.8259	89.9467	90.0107	90.2043	89.8652	89.8717	89.884	89.9904	89.8953	89.8906	89.8555	89.8502	89.7733	89.744	89.6492	89.7361	89.7496	89.6995	89.7604	89.8007	89.7866
NE20-4-1	caniscabiei	89.7609	90.0107	89.7525	89.7559	89.8382	89.8353	89.8653	89.7743	89.8091	89.9821	90.2128	89.7718	89.8884	89.8284	89.786	89.7151	89.7801	89.8348	89.7744	89.8014	89.7799	89.8762	89.8302	89.8165	89.8601	89.8112	90.1006	89.783	89.9249	89.9596	90.0856	89.8406	89.8871	89.8672	89.9864	89.8976	89.8925	89.865	89.8939	89.7718	89.7245	89.6902	89.6825	89.7286	89.7738	89.6454	89.7869	89.6773
Streptomyces_sp._FxanaA7	caniscabiei	89.6382	89.8015	89.7081	89.6574	89.7087	89.6886	89.7199	89.6354	89.7084	89.8375	89.995	89.5602	89.6958	89.6276	89.6294	89.6244	89.6284	89.6196	89.6761	89.684	89.6384	89.7099	89.6722	89.6814	89.6778	89.6501	89.8636	89.6793	89.7142	89.7052	89.8822	89.6201	89.652	89.6645	89.7606	89.6963	89.6388	89.5926	89.6511	89.7369	89.7781	89.6757	89.6767	89.7087	89.8518	89.6928	89.582	89.5924
Streptomyces_sp._cf124	caniscabiei	89.7108	89.8384	89.731	89.7007	89.7635	89.8152	89.7268	89.7224	89.7148	89.8998	90.0495	89.6414	89.6719	89.6547	89.5956	89.6677	89.6255	89.6566	89.7396	89.7999	89.7431	89.7771	89.6839	89.7064	89.5926	89.5609	89.8339	89.762	89.7569	89.7952	89.9662	89.7387	89.619	89.7256	89.8517	89.6581	89.7064	89.6733	89.7162	89.8245	89.7762	89.7416	89.8023	89.7904	89.7737	89.7211	89.6341	89.6013
Streptomyces_scabiei_NRRL_B-24093	caniscabiei	89.6991	89.7792	89.7109	89.6386	89.7076	89.7469	89.6931	89.7048	89.7004	89.8369	90.0042	89.7079	89.7897	89.7785	89.7178	89.6979	89.7169	89.6885	89.7467	89.7877	89.8004	89.7335	89.6579	89.7385	89.7206	89.5098	89.8486	89.6762	89.7762	89.8252	89.879	89.7778	89.8066	89.7782	89.8551	89.7462	89.7856	89.7693	89.7477	89.5625	89.5387	89.5196	89.548	89.5833	89.532	89.51	89.7233	89.6728
Streptomyces_sp._96-12	caniscabiei	89.7795	89.8838	89.7212	89.713	89.7391	89.7176	89.8131	89.6638	89.7355	89.8055	90.0241	89.5686	89.5905	89.6661	89.5676	89.6222	89.6017	89.9564	89.6806	89.7696	89.7581	89.7725	89.7715	89.7675	89.569	89.8077	90.1562	89.6474	89.7923	89.8359	89.9725	89.7684	89.5814	89.5952	89.7637	89.6586	89.6797	89.604	89.6805	89.5192	89.4287	89.3224	89.4571	89.4324	89.296	89.3072	89.5154	89.4827
TX20-1-4	caniscabiei	89.8548	89.9746	89.8866	89.9219	89.9199	89.9123	89.9035	89.9241	89.9037	90.0285	90.3526	89.8706	89.9242	89.8936	89.7981	89.8741	89.8776	89.9091	89.8211	89.8771	89.8315	89.9158	89.9582	89.8939	89.9026	89.8612	90.1417	89.8176	89.9173	89.9313	90.1157	89.9314	89.98	89.9155	90.0251	89.9517	89.913	89.9223	89.8938	89.7028	89.736	89.6862	89.6856	89.6902	89.7036	89.6371	89.8309	89.81
TX07-01D	caniscabiei	89.87	90.0087	89.8803	89.8533	89.8841	89.9267	89.888	89.858	89.9208	89.9869	90.3832	89.8843	89.8813	89.8508	89.7917	89.8822	89.833	89.8533	89.8436	89.863	89.8512	89.9067	89.912	89.8446	89.8914	89.8685	90.0466	89.75	89.9071	89.9374	90.1459	89.8686	89.9714	89.9255	90.0224	89.9394	89.9312	89.9117	89.923	89.6897	89.7184	89.6973	89.6585	89.7106	89.6897	89.7057	89.897	89.7984
TX07-03E	caniscabiei	90.0108	90.0223	89.932	89.8635	89.9441	89.8955	89.9303	89.8899	89.9161	90.029	90.3227	89.9003	89.9902	89.9724	89.8974	89.9588	89.9378	89.8729	89.8999	89.9887	89.912	89.9199	89.9614	89.9481	89.9178	89.8204	90.0419	89.8513	90.0017	90.0113	90.1614	89.9387	89.9569	90.0231	90.0751	89.9787	90.0122	89.9395	89.9737	89.7512	89.7444	89.7667	89.6815	89.7684	89.7801	89.708	89.9088	89.9389
MB09-02B	species_27	89.5104	89.5277	89.496	89.4325	89.4542	89.5044	89.4664	89.4843	89.5271	89.5666	89.736	89.467	89.5571	89.5512	89.5204	89.5158	89.4347	89.3667	89.5311	89.4841	89.4957	89.4816	89.5047	89.501	89.5191	89.3659	89.5334	89.517	89.4775	89.4806	89.6515	89.5033	89.5823	89.5083	89.582	89.5276	89.4989	89.4673	89.4577	89.6093	89.5453	89.5267	89.5275	89.4756	89.5765	89.5115	89.4793	89.4182
Streptomyces_galbus_KCCM_41354	species_143	89.5283	89.6849	89.4992	89.4861	89.5875	89.5711	89.5364	89.5808	89.5362	89.6496	89.8955	89.5355	89.5897	89.537	89.5272	89.4521	89.5341	89.5305	89.5461	89.538	89.5346	89.5805	89.5947	89.5104	89.5146	89.3719	89.663	89.613	89.6287	89.6254	89.7219	89.5177	89.5184	89.5313	89.763	89.6269	89.6006	89.6237	89.548	89.5144	89.5419	89.5493	89.5193	89.4712	89.56	89.5174	89.5012	89.3694
SIPOB16470	ipomoeae	86.9166	87.0258	86.8769	86.9375	86.943	86.9529	86.9816	86.9426	86.9799	87.0091	87.1393	86.9711	87.0306	86.9088	86.9359	87.076	86.998	86.9489	86.9234	86.9866	86.9404	86.9553	86.9333	86.8841	87.0194	86.9258	87.1042	86.9987	86.956	87.0338	87.1759	86.9624	87.0295	87.0272	87.0867	87.0892	87.0075	86.9386	86.9952	87.0113	87.1209	87.114	86.8887	87.0681	87.0841	87.097	86.9676	86.9553
SIPOLA-1	ipomoeae	87.0388	87.0905	87.0057	87.0488	87.0907	87.0801	87.0555	87.0235	87.087	87.1403	87.2113	87.0778	87.1479	87.0973	87.1053	87.1462	87.0429	87.0384	87.0635	87.1349	87.0728	87.024	87.0321	87.039	87.0642	86.9744	87.126	87.053	87.0661	87.1055	87.1518	87.0184	87.1918	87.0883	87.1092	87.1661	87.0821	87.0923	87.1152	87.117	87.1089	87.2072	87.023	87.0772	87.206	87.1774	87.0953	86.9931
SIPO8803	ipomoeae	86.9036	87.0081	86.8138	86.8905	86.8931	86.8724	86.8816	86.8447	86.9231	87.0145	87.104	86.8981	86.9734	86.8974	86.9222	86.9761	86.9038	86.8879	86.9331	86.9612	86.9217	86.9361	86.9005	86.9398	87.0174	86.932	87.0275	87.0795	87.016	86.9788	87.1956	86.9728	87.0198	87.0873	87.0029	87.0884	87.0137	87.0595	87.0295	86.9643	87.0931	87.0648	86.9909	86.9749	87.1035	87.0405	86.9788	86.8773
SIPO8144	ipomoeae	87.0262	87.146	87.0114	86.9565	87.0322	87.0638	87.0778	87.0371	87.1294	87.084	87.1835	87.0674	87.1304	87.0821	87.0921	87.1377	86.9882	87.0445	86.9961	87.072	87.0152	87.0399	87.0323	87.012	87.1178	86.9841	87.0924	87.1638	87.1122	87.1322	87.307	87.0207	87.1761	87.0613	87.1588	87.1706	87.1835	87.0781	87.1341	87.0347	87.1372	87.1675	86.9886	87.0474	87.1227	87.141	87.0998	87.0088
Streptomyces_ipomoeae_91-03	ipomoeae	86.9624	87.0602	86.9295	87.0237	87.0081	87.0003	86.9759	86.9579	86.9813	87.0159	87.2488	86.986	87.0272	86.9646	86.9851	87.0278	86.9725	87.0468	86.9711	86.9468	86.9854	86.9725	86.9361	86.906	86.9378	86.9731	87.0995	87.0431	87.0333	87.0973	87.2153	86.9897	87.0779	87.0458	87.1003	87.0902	87.05	87.0672	87.0378	86.9848	87.0606	87.0334	86.9535	87.0348	87.0268	87.0658	87.0161	87.0166
B12321	ipomoeae	86.8595	87.047	86.9353	86.9595	86.9501	86.978	86.9537	86.9393	86.9868	86.9955	87.2646	87.0119	87.0484	87.0042	87.0014	86.9523	86.9535	86.9154	86.9302	86.9831	86.9886	87.0435	87.0458	87.0026	87.1498	86.9592	87.1014	87.0349	87.0834	87.1175	87.2235	87.0441	87.119	87.1301	87.2064	87.1501	87.0922	87.0571	87.0823	86.9321	87.0524	87.0857	87.0245	87.0201	87.0881	87.0223	87.0604	87.0083
Streptomyces_torulosus_NRRL_B-3889	species_213	87.4176	87.4686	87.4331	87.4294	87.4702	87.4769	87.379	87.3708	87.4286	87.4458	87.5836	87.4765	87.5234	87.4404	87.4257	87.4136	87.4179	87.3433	87.4422	87.4373	87.3948	87.4552	87.3595	87.371	87.4757	87.3436	87.3944	87.4516	87.3907	87.4638	87.4986	87.4866	87.5437	87.439	87.5783	87.4233	87.5078	87.446	87.422	87.3188	87.475	87.4833	87.4006	87.44	87.5194	87.438	87.4429	87.4809
Streptomyces_sp._JV178	species_213	87.6563	87.7616	87.6358	87.6685	87.6846	87.6713	87.7047	87.6741	87.6928	87.8335	87.8245	87.6787	87.7236	87.7164	87.7486	87.7211	87.7822	87.6377	87.561	87.6162	87.5657	87.598	87.6474	87.6767	87.7488	87.6393	87.7392	87.6309	87.6476	87.5936	87.7814	87.5681	87.6533	87.6554	87.7292	87.6754	87.6871	87.6175	87.5895	87.6078	87.699	87.7443	87.6027	87.6864	87.6842	87.8244	87.6213	87.7142
Streptomyces_sp._MA5143a	species_213	87.5768	87.6163	87.5815	87.5672	87.5626	87.577	87.5912	87.5916	87.5936	87.6335	87.5955	87.6357	87.6833	87.6761	87.6427	87.7336	87.7333	87.6996	87.5362	87.4884	87.4939	87.5966	87.6057	87.598	87.6566	87.678	87.798	87.513	87.5071	87.4622	87.6881	87.5113	87.5965	87.5535	87.6589	87.5089	87.5844	87.5343	87.4599	87.5656	87.6808	87.6281	87.613	87.6925	87.7017	87.6092	87.7807	87.7438
Streptomyces_ossamyceticus_SAI-001	species_213	87.4228	87.3914	87.3514	87.3155	87.4302	87.3689	87.3898	87.3577	87.3427	87.4399	87.5511	87.3833	87.3296	87.3694	87.3432	87.3867	87.409	87.4265	87.4089	87.4213	87.4012	87.3338	87.3348	87.3521	87.3836	87.4798	87.5445	87.3634	87.3761	87.3397	87.4912	87.3366	87.4301	87.3041	87.5042	87.3065	87.3923	87.4176	87.3227	87.3552	87.4172	87.4533	87.3449	87.4731	87.4488	87.3826	87.3709	87.3546
Streptomyces_ossamyceticus_NRRL_B-3822	species_213	87.3933	87.3172	87.3915	87.3375	87.3339	87.375	87.3271	87.3064	87.3747	87.4452	87.4689	87.4298	87.4394	87.4401	87.4599	87.4273	87.462	87.321	87.4102	87.331	87.3263	87.3929	87.3569	87.3472	87.5271	87.4133	87.4579	87.3949	87.4387	87.377	87.4962	87.3531	87.4859	87.4241	87.5242	87.4601	87.4622	87.5246	87.4302	87.387	87.4535	87.4835	87.3415	87.3071	87.43	87.4565	87.4209	87.3656
Streptomyces_neyagawaensis_NRRL_B-3092	species_213	87.6479	87.6878	87.6342	87.5938	87.6493	87.7002	87.6189	87.6899	87.6516	87.8241	87.6494	87.6986	87.7861	87.6649	87.7466	87.6441	87.7279	87.4971	87.6306	87.6263	87.616	87.6816	87.6591	87.638	87.7375	87.5875	87.5028	87.5503	87.5626	87.5807	87.6818	87.6127	87.6544	87.647	87.6016	87.687	87.5903	87.6759	87.6044	87.5787	87.6508	87.7114	87.5964	87.6353	87.6457	87.746	87.6165	87.6822
Streptomyces_sp._KM273126	species_389	84.3287	84.3596	84.2693	84.3083	84.2986	84.3257	84.2774	84.3437	84.3409	84.3939	84.4749	84.3769	84.4322	84.4396	84.4396	84.3829	84.3402	84.5586	84.2998	84.3471	84.2796	84.4207	84.3183	84.3252	84.4699	84.5296	84.6367	84.354	84.3904	84.3407	84.5003	84.3414	84.4378	84.4069	84.4559	84.4381	84.3937	84.4283	84.4168	84.3259	84.4971	84.5039	84.3314	84.371	84.4477	84.4217	84.3243	84.3197
Streptomyces_sp._BK447	species_323	84.2887	84.3072	84.2947	84.3227	84.2422	84.2327	84.3261	84.321	84.2902	84.3995	84.5506	84.3074	84.299	84.3104	84.3085	84.3839	84.2625	84.3317	84.2281	84.2163	84.1963	84.2709	84.2403	84.2521	84.3431	84.3466	84.522	84.3776	84.3424	84.3194	84.4508	84.3081	84.3495	84.315	84.4683	84.3569	84.3586	84.4101	84.36	84.2646	84.422	84.3954	84.3114	84.3291	84.3566	84.3836	84.2997	84.3127
Streptomyces_avermitilis_MA-4680_=_NBRC_14893	species_87	84.0595	84.0556	84.0207	83.9692	83.987	83.9738	84.0197	83.9959	83.9254	84.0858	84.1467	84.0411	84.074	84.049	84.1265	84.116	84.0808	84.2381	83.9323	83.9572	83.961	83.9934	83.9995	83.996	84.079	84.2616	84.4024	84.0041	84.0208	83.9805	84.1407	83.9582	84.0761	84.0528	84.242	84.0662	84.0618	84.0987	84.0567	83.9883	84.0791	84.0176	83.897	84.0459	84.1069	84.0978	84.0641	84.041
Streptomyces_avermitilis_cw2	species_87	84.1475	84.1003	84.0457	84.089	84.0522	84.1128	84.1117	84.049	84.041	84.1358	84.209	84.1019	84.1615	84.1506	84.1845	84.1898	84.1539	84.3021	84.0332	84.0282	84.0528	84.0801	84.0153	84.1039	84.1246	84.2225	84.3256	83.991	84.0369	84.1467	84.2594	84.0407	84.177	84.0722	84.218	84.1632	84.1359	84.1171	84.1947	84.0772	84.1131	84.1525	84.0155	84.1421	84.1932	84.1429	84.1398	84.1193
Streptomyces_avermitilis_NBRC_14893	species_87	83.8861	83.883	83.8564	83.8166	83.741	83.805	83.894	83.8127	83.7809	83.8722	84.0638	83.9116	84.0147	83.9139	83.9898	83.9575	84.0237	84.1392	83.7354	83.7754	83.792	83.818	83.7892	83.8404	83.9168	84.1174	84.2486	83.8303	83.8272	83.7136	84.0485	83.7937	83.9338	83.86	84.0166	83.9229	83.9914	83.9154	83.8671	83.8014	83.9106	83.9136	83.8332	83.9178	83.9806	83.9511	83.9118	83.8313
Streptomyces_avermitilis_ATCC_31267	species_87	83.853	83.8073	83.844	83.8154	83.7781	83.8384	83.8202	83.8287	83.7574	83.9902	84.1125	83.8782	83.912	83.9264	83.9278	83.955	83.927	84.0732	83.7814	83.7677	83.7907	83.8571	83.8367	83.8479	83.9551	84.0847	84.1793	83.7471	83.7546	83.7978	83.9439	83.8089	83.8954	83.8789	84.0475	83.873	83.9858	83.8228	83.8477	83.8351	83.9343	83.921	83.7762	83.8973	83.9099	83.9472	83.8728	83.8239
Streptomyces_avermitilis_MJM_7007	species_87	84.0426	84.0779	83.9851	83.9943	83.9879	84.0045	83.9502	84.0193	84.006	84.0598	84.1864	84.1003	84.1389	84.0899	84.1201	84.1057	84.1746	84.3207	83.9891	84.0127	83.9758	84.0087	84.0849	83.9137	84.1479	84.297	84.3663	83.9452	84.0106	83.9671	84.1231	83.9252	84.1256	84.1651	84.1733	84.1393	84.0977	84.0719	84.1325	83.989	84.1456	84.1267	83.9991	84.141	84.1732	84.1594	84.201	84.1269
Streptomyces_avermitilis_DSM_46492	species_87	83.9948	84.0222	84.0241	83.9983	83.9976	83.9669	83.9948	84.0556	84.0184	84.1116	84.1581	84.0631	84.1271	84.0114	84.1837	84.1131	84.0648	84.2204	83.9497	84.0063	83.9918	84.0228	84.0052	83.999	84.0472	84.2139	84.3664	83.9524	83.9954	84.0082	84.1685	84.0175	84.167	84.1495	84.2222	84.1993	84.2191	84.0165	84.1543	84.0637	84.1406	84.0882	83.9795	84.1253	84.1429	84.1962	84.1069	83.9962
Streptomyces_olivochromogenes_DSM_40451	species_6	83.58	83.6534	83.5926	83.6034	83.5951	83.5685	83.6349	83.5948	83.6016	83.6922	83.8313	83.6696	83.7578	83.6327	83.7295	83.6825	83.6993	83.7744	83.6262	83.6726	83.6414	83.5917	83.6164	83.6179	83.726	83.7826	83.931	83.6593	83.5701	83.6064	83.7311	83.6714	83.7888	83.7661	83.8531	83.7586	83.6768	83.7507	83.7226	83.5542	83.6576	83.6835	83.5846	83.6454	83.6744	83.653	83.6647	83.6622
Streptomyces_olivochromogenes_NBRC_3561	species_6	83.5208	83.6749	83.5925	83.52	83.5561	83.5732	83.592	83.5948	83.5824	83.6818	83.9229	83.6491	83.6959	83.5938	83.6673	83.6293	83.6399	83.6604	83.6082	83.5713	83.6099	83.5819	83.6065	83.6176	83.7473	83.7738	83.8809	83.5793	83.5676	83.5982	83.7461	83.6413	83.7682	83.7043	83.823	83.6574	83.7227	83.7049	83.7377	83.5092	83.7104	83.6303	83.5468	83.6924	83.6503	83.6849	83.5913	83.6011
Streptomyces_sp._3212.2	species_6	83.6086	83.7418	83.5544	83.6544	83.6227	83.6207	83.6378	83.617	83.6562	83.7513	83.9618	83.6808	83.7478	83.7351	83.7169	83.7641	83.7286	83.8382	83.588	83.5875	83.5942	83.6301	83.6455	83.6391	83.7777	83.8307	83.9476	83.6678	83.6442	83.6641	83.8349	83.6313	83.7623	83.7234	83.8709	83.7405	83.8194	83.746	83.7424	83.606	83.8261	83.7547	83.6455	83.739	83.7118	83.7932	83.6324	83.7139
Streptomyces_sp._93	species_6	83.6312	83.7158	83.5831	83.5834	83.5568	83.5868	83.5701	83.5855	83.6283	83.7252	83.9655	83.6843	83.7444	83.6976	83.7197	83.7393	83.7135	83.7497	83.6028	83.5463	83.5584	83.6302	83.6232	83.614	83.7674	83.8552	84.0082	83.59	83.6268	83.6633	83.8152	83.615	83.7353	83.6975	83.799	83.682	83.6568	83.6879	83.7172	83.6359	83.6733	83.6989	83.6689	83.7042	83.7488	83.1673	83.6626	83.6721
Streptomyces_sp._42	species_6	83.6456	83.7776	83.6188	83.6214	83.6536	83.6268	83.6526	83.6201	83.6506	83.7667	83.9019	83.6574	83.7654	83.6722	83.7207	83.7433	83.7016	83.8267	83.5981	83.6224	83.6535	83.6882	83.6193	83.7037	83.7403	83.9708	84.0076	83.6609	83.681	83.6209	83.8114	83.6235	83.7391	83.7225	83.8978	83.6791	83.797	83.7488	83.6761	83.6028	83.7647	83.7592	83.683	83.781	83.7553	83.7565	83.6681	83.7505
Streptomyces_sp._Ag82_O1-15	species_6	83.7115	83.743	83.5587	83.6191	83.6338	83.5994	83.6409	83.693	83.6277	83.7285	83.9251	83.7361	83.6967	83.7031	83.7455	83.743	83.7039	83.8523	83.6156	83.5968	83.6692	83.591	83.6392	83.69	83.7908	83.9428	84.0226	83.6903	83.67	83.7061	83.7925	83.6722	83.7521	83.7766	83.8982	83.7638	83.8558	83.8329	83.7549	83.6776	83.7934	83.8421	83.6766	83.8201	83.7439	83.753	83.6473	83.7369
Streptomyces_sp._OV198	species_6	83.584	83.6541	83.5585	83.6719	83.6311	83.656	83.6477	83.5924	83.6607	83.7924	83.9428	83.7229	83.7368	83.6089	83.7461	83.7564	83.7338	83.8474	83.6138	83.7264	83.6632	83.6865	83.7543	83.6421	83.8057	83.9683	84.0833	83.7208	83.7276	83.6969	83.9181	83.7553	83.872	83.789	83.8769	83.8335	83.8003	83.8404	83.8303	83.666	83.7438	83.7874	83.6677	83.8152	83.7699	83.8008	83.6923	83.6789
Streptomyces_sp._74	species_6	83.7704	83.8064	83.7262	83.7582	83.709	83.7308	83.7389	83.701	83.7616	83.7869	84.0172	83.7356	83.7888	83.7348	83.7686	83.7199	83.7471	83.7637	83.7055	83.6876	83.6832	83.6677	83.7275	83.7899	83.8754	83.9239	84.0592	83.7485	83.729	83.7158	83.8946	83.7346	83.843	83.7944	83.9332	83.8578	83.8564	83.8315	83.8478	83.7095	83.8396	83.8272	83.6955	83.8833	83.8684	83.8319	83.7575	83.7278
Streptomyces_sp._94	species_6	83.8269	83.8718	83.7613	83.729	83.7472	83.8106	83.7324	83.7872	83.7834	83.8821	84.0417	83.8344	83.8409	83.8032	83.9085	83.8455	83.8639	83.9756	83.6733	83.6787	83.6936	83.7271	83.7523	83.7603	83.7939	83.8468	84.063	83.8199	83.8091	83.8538	83.9783	83.8206	83.8931	83.8983	84.0375	83.9225	84.0325	83.9559	83.9265	83.7528	84.002	83.8568	83.7603	83.8907	83.8936	83.8961	83.745	83.7283
Streptomyces_mirabilis_OK461	species_6	83.593	83.7032	83.599	83.5832	83.6219	83.6325	83.6634	83.6422	83.6125	83.7416	83.9144	83.6626	83.6609	83.6828	83.7294	83.6645	83.7517	83.7421	83.5739	83.5846	83.5945	83.5704	83.5542	83.5452	83.7382	83.7022	83.9455	83.6459	83.6225	83.6242	83.7639	83.6448	83.7645	83.7002	83.8419	83.6899	83.7267	83.7471	83.7493	83.6207	83.8355	83.7544	83.7186	83.779	83.8222	83.7995	83.5988	83.6164
Streptomyces_sp._OK228	species_6	83.6549	83.6648	83.6394	83.6496	83.6988	83.6409	83.6049	83.6054	83.6061	83.7237	83.8426	83.7143	83.7708	83.6525	83.7486	83.7034	83.7614	83.8249	83.6805	83.7021	83.6364	83.6562	83.6599	83.6474	83.7687	83.8069	83.938	83.6994	83.6594	83.6668	83.7868	83.6865	83.8195	83.6989	83.9037	83.7283	83.8399	83.8459	83.7954	83.6362	83.803	83.791	83.7181	83.7589	83.6942	83.7556	83.6998	83.6765
AK02-04a	species_6	83.5429	83.6569	83.5435	83.5497	83.6305	83.6541	83.6039	83.6027	83.6744	83.6603	83.8541	83.6051	83.7009	83.6675	83.7372	83.6854	83.6495	83.7618	83.6319	83.5643	83.5564	83.6338	83.6568	83.6242	83.6745	83.7903	83.9068	83.555	83.5574	83.5901	83.7545	83.6165	83.7796	83.6908	83.7583	83.6803	83.7244	83.6974	83.7345	83.5656	83.7736	83.7669	83.6011	83.7354	83.6828	83.7838	83.6215	83.6934
Streptomyces_sp._OK885	species_6	83.5594	83.5939	83.4747	83.4628	83.5459	83.475	83.5145	83.4443	83.5202	83.6408	83.7391	83.5753	83.6457	83.6078	83.6263	83.6054	83.6076	83.687	83.4811	83.5049	83.5225	83.4991	83.49	83.4323	83.5452	83.7346	83.8079	83.6468	83.5859	83.5941	83.5866	83.5845	83.6922	83.7078	83.7165	83.6733	83.6903	83.6657	83.6524	83.6187	83.6494	83.7149	83.6396	83.7755	83.6719	83.7475	83.5374	83.5936
Streptomyces_dengpaensis_XZHG99	species_124	83.9469	83.8673	83.8253	83.866	83.8773	83.8505	83.9193	83.7996	83.9169	84.025	84.0091	83.9515	84.098	84.0322	83.9977	83.9837	84.0282	84.088	83.9386	83.9775	83.9851	83.8639	83.8791	83.869	84.0814	84.1174	84.2258	83.9092	83.8872	83.9814	84.0682	83.879	83.9957	84.0741	84.1545	84.0097	83.9849	84.0723	84.075	83.881	83.9236	84.0858	83.8855	84.0014	84.0601	84.0208	83.9312	83.9618
Streptomyces_sp._HG99	species_124	83.8935	83.9384	83.8401	83.8872	83.9391	83.8403	83.8723	83.9104	83.8605	83.9754	84.0164	83.9522	84.05	83.9615	83.9519	84.0164	83.9906	84.0221	83.9045	83.8812	83.8435	83.8644	83.8717	83.8074	84.0246	84.0557	84.0619	83.9428	83.9502	83.9148	84.0726	83.8305	84.0297	84.0374	84.0969	84.0741	84.0604	84.0711	84.073	83.8656	83.955	84.0543	83.8422	83.9455	84.0009	84.0632	83.9441	83.8865
Streptomyces_sp._Tue6028	species_270	83.7912	83.797	83.7541	83.7852	83.7759	83.829	83.8161	83.8632	83.8751	83.9954	83.973	83.936	83.9382	83.9778	83.936	83.9367	83.874	83.9556	83.7689	83.8285	83.785	83.7847	83.7746	83.7888	83.9631	84.0247	84.1951	83.8289	83.805	83.8612	83.8837	83.8372	83.966	83.985	84.13	83.9795	84.0223	83.9985	83.9826	83.7161	83.8837	83.9103	83.7942	83.9644	83.9859	84.0088	83.9242	83.9627
Streptomyces_sp._142MFCol3.1	species_270	83.4087	83.4674	83.3729	83.4483	83.3734	83.4016	83.4034	83.4234	83.3821	83.5895	83.6217	83.5187	83.5444	83.4652	83.4823	83.513	83.557	83.5633	83.3627	83.3912	83.4514	83.4457	83.4353	83.3618	83.5455	83.5642	83.7356	83.4407	83.4151	83.3662	83.5756	83.4523	83.5264	83.5253	83.6402	83.5266	83.4522	83.4873	83.4997	83.4279	83.5473	83.5257	83.4641	83.556	83.5534	83.5477	83.4789	83.5003
Streptomyces_populi_A249	species_236	83.4362	83.5426	83.4338	83.4567	83.4564	83.4852	83.4383	83.5195	83.4618	83.5811	83.6707	83.496	83.5375	83.511	83.4984	83.5554	83.5405	83.6933	83.4591	83.4265	83.4787	83.4297	83.4973	83.3914	83.6445	83.7453	83.8873	83.5327	83.4873	83.4608	83.5772	83.5333	83.5397	83.5242	83.6899	83.5304	83.612	83.5397	83.625	83.3531	83.5457	83.5601	83.5161	83.6004	83.5357	83.5351	83.3615	83.4982
Streptomyces_aureus_NRRL_B-1941	species_83	83.3676	83.519	83.3471	83.335	83.3481	83.331	83.3827	83.301	83.3838	83.4468	83.5795	83.5265	83.5556	83.4922	83.5131	83.4773	83.5395	83.5844	83.28	83.3367	83.2703	83.2816	83.3192	83.2322	83.6255	83.6288	83.7222	83.3732	83.3088	83.3468	83.4457	83.327	83.5154	83.4462	83.5253	83.5087	83.4429	83.443	83.437	83.3327	83.4296	83.4104	83.36	83.4502	83.4327	83.4089	83.4798	83.3634
Streptomyces_sp._M41_2017_	species_398	83.3125	83.3428	83.2809	83.2041	83.32	83.2866	83.3822	83.2771	83.2843	83.4117	83.5306	83.3025	83.3322	83.3321	83.3027	83.3403	83.3391	83.4393	83.2467	83.2386	83.2164	83.3257	83.3108	83.3029	83.4223	83.4548	83.6289	83.3202	83.3241	83.3182	83.514	83.307	83.403	83.4143	83.3564	83.3259	83.3552	83.3507	83.3258	83.2951	83.4351	83.3098	83.2521	83.3769	83.3171	83.3905	83.244	83.238
Streptomyces_sp._57	species_281	83.689	83.642	83.657	83.6792	83.6	83.6229	83.626	83.6035	83.6011	83.7592	83.9323	83.6293	83.7144	83.6699	83.6972	83.6787	83.6955	83.8138	83.6184	83.7135	83.6522	83.6444	83.6145	83.61	83.6897	83.8548	83.9611	83.6809	83.6609	83.6697	83.7236	83.7021	83.7388	83.6219	83.7224	83.7471	83.6928	83.7071	83.7837	83.607	83.7017	83.7492	83.666	83.7602	83.7329	83.812	83.6654	83.6806
Streptomyces_phaeochromogenes_NRRL_B-1248	species_233	83.6005	83.6615	83.6338	83.6365	83.6071	83.6308	83.553	83.615	83.5836	83.7174	83.7445	83.6402	83.6923	83.6711	83.7146	83.7687	83.7147	83.8367	83.6446	83.7021	83.5618	83.6278	83.6503	83.5832	83.7574	84.0371	84.064	83.5993	83.6611	83.6212	83.8052	83.6534	83.7808	83.7246	83.8787	83.7794	83.7289	83.7693	83.7302	83.6001	83.7064	83.7992	83.6314	83.7781	83.7888	83.7487	83.6696	83.6339
Streptomyces_aurantiacus_NRRL_ISP-5412	species_80	83.2437	83.3205	83.2556	83.2301	83.2604	83.2933	83.22	83.2555	83.2821	83.3235	83.3756	83.3183	83.2945	83.2983	83.3383	83.2916	83.2682	83.3051	83.2226	83.2132	83.2356	83.3189	83.2602	83.1805	83.3754	83.4677	83.4727	83.2717	83.2827	83.2756	83.4258	83.2955	83.3773	83.3975	83.3743	83.4101	83.3654	83.4003	83.3846	83.2883	83.3936	83.3321	83.3352	83.3477	83.4263	83.4084	83.2736	83.2028
Streptomyces_sp._A217	species_294	83.3203	83.4352	83.363	83.3701	83.3654	83.4	83.3878	83.4175	83.3876	83.4604	83.5749	83.4439	83.4352	83.4893	83.4614	83.4493	83.4598	83.5838	83.2369	83.2818	83.2705	83.3706	83.4306	83.3437	83.4469	83.6643	83.6706	83.3261	83.3505	83.3483	83.5387	83.3275	83.5107	83.4088	83.5925	83.4806	83.5487	83.4762	83.4933	83.3745	83.4895	83.5319	83.387	83.5453	83.5494	83.5055	83.4666	83.4617
Streptomyces_sp._NEAU-C151	species_416	83.3523	83.4031	83.3229	83.3405	83.378	83.3544	83.4061	83.3494	83.3228	83.4135	83.4715	83.5159	83.4888	83.4285	83.4314	83.4724	83.483	83.5541	83.3116	83.3465	83.3259	83.3284	83.3028	83.2992	83.4464	83.5453	83.6259	83.3219	83.3141	83.3358	83.4366	83.3821	83.4387	83.4265	83.37	83.382	83.3985	83.4076	83.399	83.3153	83.3987	83.4936	83.3248	83.4119	83.4946	83.5061	83.5001	83.4068
Streptomyces_sp._NEAU-SSA_1	species_416	83.4311	83.4006	83.4369	83.4337	83.3863	83.4717	83.4606	83.4098	83.4357	83.5111	83.3819	83.5585	83.5345	83.5352	83.5187	83.5226	83.5179	83.5962	83.3615	83.4052	83.3761	83.4271	83.4402	83.3447	83.5955	83.5029	83.6772	83.4611	83.411	83.3879	83.418	83.3511	83.5808	83.4887	83.587	83.4722	83.5308	83.6532	83.5282	83.4202	83.538	83.5219	83.3662	83.4656	83.5167	83.5564	83.5154	83.5341
Streptomyces_yerevanensis_NRRL_B-16943	species_560	83.2594	83.312	83.3145	83.3248	83.2941	83.3321	83.3301	83.3433	83.3636	83.3885	83.418	83.3846	83.4641	83.3958	83.4269	83.4631	83.388	83.3961	83.296	83.2878	83.3326	83.3284	83.2584	83.2217	83.4609	83.3591	83.5734	83.299	83.3114	83.3664	83.4303	83.3451	83.5834	83.5134	83.4936	83.5258	83.5074	83.5385	83.51	83.344	83.4991	83.424	83.2917	83.4743	83.4433	83.4271	83.3795	83.3641
Streptomyces_sp._NL15-2K	species_421	83.615	83.6939	83.6433	83.6288	83.5918	83.5998	83.6617	83.5633	83.5729	83.77	83.9271	83.7863	83.7914	83.7477	83.743	83.7822	83.6958	83.741	83.594	83.6991	83.6676	83.618	83.6797	83.6395	83.9522	83.8186	83.9532	83.6302	83.5915	83.6247	83.8424	83.5993	83.7812	83.777	83.8705	83.7397	83.7454	83.7881	83.7787	83.64	83.8269	83.8746	83.693	83.8644	83.9045	83.8863	83.7527	83.7943
Streptomyces_sp._SA15	species_486	83.9604	84.0696	83.925	83.9426	83.9937	83.911	83.9801	83.9741	83.9862	84.0525	84.0932	84.1075	84.1372	84.0691	84.0326	84.0976	84.1834	84.0782	84.0373	84.0276	84.0398	84.0495	84.0352	84.0182	84.2124	84.1837	84.3259	83.9552	83.9997	83.9517	84.0697	84.0002	84.1233	84.0716	84.2326	84.1242	84.1566	84.1594	84.1496	83.9433	84.0572	84.1378	83.9813	84.134	84.101	83.6001	84.0698	84.0027
Streptomyces_sp._MMG1533	species_403	83.9737	84.0681	84.0148	83.9963	84.0062	84.0203	84.0555	83.9817	83.9564	84.115	84.1788	84.1595	84.1864	84.1407	84.1137	84.1964	84.1849	84.1332	83.9949	84.0394	83.9796	83.9985	84.0012	83.977	84.1683	84.2719	84.4454	83.9912	84.0028	83.9618	84.1626	84.0023	84.1603	84.1141	84.2608	84.1396	84.1506	84.1595	84.1068	83.9881	84.1043	84.1667	83.8896	84.1778	84.1626	84.2315	84.1115	84.0371
Streptomyces_resistomycificus_NRRL_2290	species_249	84.2126	84.2633	84.2619	84.2535	84.2473	84.2359	84.2385	84.2306	84.2571	84.3213	84.3388	84.3306	84.3873	84.3023	84.3339	84.335	84.3653	84.4185	84.2707	84.3176	84.2672	84.161	84.1772	84.1931	84.3345	84.4751	84.4506	84.1494	84.1447	84.1193	84.274	84.1514	84.304	84.2228	84.37	84.3354	84.2672	84.289	84.2734	84.1969	84.3405	84.4159	84.224	84.3721	84.3369	84.3224	84.2403	84.3551
Streptomyces_resistomycificus_DSM_40133	species_249	84.1864	84.1934	84.1496	84.1694	84.1193	84.125	84.1846	84.114	84.1614	84.193	84.304	84.1864	84.2645	84.2123	84.2948	84.2742	84.2322	84.3426	84.161	84.1826	84.14	84.1467	84.1596	84.1068	84.3227	84.4452	84.4362	84.148	84.1478	84.1149	84.2237	84.169	84.2249	84.1731	84.2101	84.2098	84.1973	84.2007	84.1538	84.1333	84.2278	84.2914	84.0661	84.1993	84.2753	84.2234	84.1573	84.2472
Streptomyces_resistomycificus_NRRL_ISP-5133	species_249	84.0948	84.1199	84.0783	84.0246	84.0687	84.0499	84.0698	84.0268	84.1496	84.1697	84.2042	84.1089	84.1974	84.1586	84.1861	84.1702	84.185	84.301	84.0485	84.0771	84.0542	83.9979	84.066	83.941	84.3271	84.3883	84.4688	84.0099	83.9798	83.9873	84.1599	84.0441	84.1717	84.1661	84.1706	84.1982	84.1659	84.1689	84.1542	84.046	84.253	84.285	84.0538	84.2555	84.2088	84.269	84.1291	84.1844
Streptomyces_lincolnensis_LC-G	species_193	84.0001	84.1105	83.9958	84.0454	84.05	84.0001	83.9999	84.0098	83.9818	84.1911	84.2938	84.0897	84.138	84.0944	84.0821	84.074	84.1476	84.1515	83.9837	84.077	83.9985	84.0309	84.0038	83.9355	84.1612	84.185	84.4002	84.0573	84.0199	84.0579	84.2886	83.9643	84.1182	84.0763	84.2834	84.0947	84.1213	84.0902	84.0937	84.0115	84.1369	84.1648	84.0108	84.1387	84.1711	84.1279	84.0225	84.0846
Streptomyces_lincolnensis_NRRL_2936	species_193	84.0679	84.1977	84.0236	84.1048	84.1264	84.0588	84.0676	84.0772	84.0534	84.2024	84.2561	84.2158	84.2569	84.1597	84.2016	84.2713	84.2345	84.34	83.9953	84.0462	84.033	84.0595	84.0158	84.0409	84.2286	84.3408	84.5145	84.0938	84.0797	84.0515	84.2622	84.0696	84.2412	84.1957	84.3325	84.2196	84.2865	84.2349	84.2388	84.0508	84.2198	84.2862	84.026	84.1592	84.2068	84.2662	84.1838	84.1507
Streptomyces_fulvoviolaceus_NRRL_B-2870	species_140	83.7555	83.8344	83.7672	83.7943	83.7865	83.7825	83.7855	83.7778	83.8195	83.8736	84.007	83.9242	83.9341	83.8659	83.9493	83.9464	83.9308	83.9633	83.816	83.8598	83.8564	83.8562	83.8973	83.8153	83.9878	84.0209	84.0922	83.8158	83.824	83.7783	83.9962	83.811	83.9428	83.94	83.9857	83.8582	83.8928	83.9852	83.8269	83.7961	83.9555	84.0098	83.7413	84.0118	83.9087	83.942	83.8228	83.8141
Streptomyces_mirabilis_OV308	species_205	83.9203	83.9834	83.9405	83.9557	83.9801	83.994	83.9491	83.9096	84.0297	84.0281	84.1944	84.0483	84.0157	84.0835	84.042	83.9999	84.0667	84.1733	83.9906	83.9939	83.925	84.0178	84.0008	83.9515	84.069	84.2668	84.3482	83.9742	84.0301	83.9372	84.1139	83.9901	84.1702	84.06	84.1428	84.0803	84.0698	84.0711	84.0539	83.9055	84.1076	84.0292	83.929	84.0383	84.0493	84.0818	84.0278	84.0173
Streptomyces_sp._RP5T	species_480	84.1469	84.1661	84.1453	84.185	84.1768	84.1853	84.2124	84.1704	84.1809	84.1215	84.1157	84.2817	84.3325	84.277	84.2724	84.2366	84.2576	84.3258	84.1771	84.1934	84.1599	84.2447	84.2345	84.2936	84.4364	84.3291	84.4186	84.143	84.1884	84.1424	84.1304	84.1859	84.4205	84.3526	84.2588	84.3265	84.3384	84.2921	84.2784	84.1657	84.3243	84.3551	84.1577	84.3363	84.3377	84.3878	84.2206	84.2149
Streptomyces_sp._NRRL_B-24085	species_425	84.0881	84.2028	84.1175	84.1712	84.1276	84.0735	84.1129	84.1579	84.1311	84.2822	84.3656	84.2775	84.2261	84.2519	84.2882	84.2967	84.222	84.1793	84.1244	84.1713	84.1476	84.2216	84.1692	84.1926	84.3221	84.3605	84.4266	84.1398	84.1315	84.2034	84.2701	84.2144	84.2769	84.2257	84.3486	84.2543	84.2412	84.2411	84.2773	84.1877	84.3369	84.3289	84.1179	84.3281	84.357	84.3371	84.1749	84.2034
Streptomyces_pseudovenezuelae_DSM_40212	species_241	83.9187	84.0106	84.0194	83.9897	84.0268	84.0216	83.9628	84.0154	84.039	84.1552	84.116	84.0336	84.0234	84.109	84.032	84.0868	84.0165	84.2225	83.9579	83.9961	83.9948	84.0263	83.9102	83.9227	84.0922	84.1962	84.3218	84.0341	83.9628	83.9549	84.1146	84.0324	84.1564	83.9896	84.2137	84.1169	84.0309	84.0655	84.0846	84.0112	84.0913	84.1446	83.9656	84.0559	84.1066	84.0437	83.9556	84.0226
Streptomyces_sp._NRRL_WC-3774	species_241	83.9493	84.095	83.95	83.9856	83.9849	83.9904	83.953	83.9337	84.0092	84.1226	84.1285	84.067	84.0803	84.0632	84.0547	84.0842	84.1111	84.2206	83.9882	84.0229	84.0134	84.0875	84.0612	84.0092	84.1835	84.2242	84.2929	84.0229	84.0328	84.013	84.1688	84.0356	84.2335	84.1031	84.3034	84.1271	84.0929	84.1478	84.1406	84.0421	84.186	84.1913	84.0404	84.1946	84.2234	84.1104	84.0207	84.0273
Streptomyces_canus_299MFChir4.1	species_101	83.9103	83.9907	84.0223	83.9606	83.9167	83.9951	83.9732	83.9316	83.9975	84.0471	84.1788	84.1757	84.1246	84.1914	84.1357	84.1544	84.1672	84.2996	84.0037	84.0183	83.996	84.004	83.9676	83.9608	84.1093	84.2705	84.2174	83.9258	84.0081	83.9683	84.1047	83.9647	84.183	84.1054	84.1735	84.1457	84.0922	84.1571	84.1866	83.9393	84.1583	84.1161	83.9251	84.1349	84.1551	84.1631	84.102	84.0756
Streptomyces_sp._CC0208	species_101	84.1458	84.1296	84.1224	84.1148	84.1183	84.1036	84.0852	84.0557	84.0715	84.1495	84.147	84.2777	84.2141	84.2234	84.2147	84.2069	84.1591	84.4395	84.1336	84.1617	84.0836	84.1484	84.1371	84.1201	84.2371	84.5163	84.5247	84.094	84.1182	84.1172	84.2658	84.1513	84.2931	84.2186	84.3798	84.2704	84.204	84.2205	84.2484	84.123	84.2756	84.3469	84.1716	84.2139	84.29	84.2048	84.1409	84.1616
Streptomyces_sviceus_ATCC_29083	species_101	84.0363	84.0734	84.1345	84.0504	84.0334	84.0853	84.0093	84.0396	84.0589	84.1728	84.1245	84.1549	84.1511	84.1261	84.2397	84.1425	84.1696	84.3148	84.062	84.0924	84.0952	84.1104	84.0873	84.0604	84.2178	84.4101	84.3994	84.0606	84.0903	84.019	84.2271	84.1112	84.267	84.2172	84.2313	84.2231	84.1891	84.1715	84.1571	84.0188	84.2259	84.2923	84.0826	84.2448	84.1882	84.1892	84.1812	84.1014
Streptomyces_sp._W_SAI-097	species_514	84.2742	84.3573	84.2185	84.2566	84.2969	84.2271	84.2444	84.1795	84.2576	84.3827	84.1049	84.3047	84.4724	84.379	84.2935	84.3637	84.3938	84.4877	84.256	84.2817	84.2739	84.3317	84.2455	84.2037	84.371	84.615	84.8249	83.935	83.9682	83.9502	84.129	83.9411	84.0656	84.0955	84.1946	84.0883	84.0619	84.1326	84.0421	83.9449	84.1062	84.0739	83.9939	84.0635	84.109	84.1221	84.309	84.3126
Streptomyces_canus_DSM_40017	species_103	83.7445	83.7862	83.7047	83.751	83.7342	83.8012	83.7262	83.752	83.7667	83.8683	83.9881	83.9536	83.8913	83.968	83.9257	83.9175	83.9409	83.9659	83.8236	83.813	83.8145	83.7605	83.7918	83.7157	84.0183	83.9517	84.0888	83.7455	83.8278	83.8023	83.8462	83.8099	84.0378	84.0186	83.956	84.0207	84.012	84.006	84.011	83.8367	83.9619	83.9358	83.7146	83.9674	83.942	83.9528	83.7914	83.842
Streptomyces_sp._Root369	species_103	83.7916	83.7544	83.7918	83.7945	83.7522	83.7914	83.788	83.7434	83.8085	83.806	83.9361	84.003	83.9074	83.9481	83.9969	83.9384	83.9153	83.9632	83.7966	83.7366	83.7993	83.8805	83.8566	83.8298	84.0088	84.1506	84.2651	83.724	83.7878	83.7768	83.8526	83.8167	83.9907	83.951	84.0236	83.9491	83.994	83.9203	83.983	83.7865	83.93	83.9473	83.7339	83.9941	83.9906	83.9714	83.8783	83.917
Streptomyces_canus_DSM_40275	species_103	83.7145	83.794	83.7287	83.7459	83.7367	83.7664	83.7671	83.7269	83.8032	83.7669	83.8639	83.8375	83.8502	83.8632	83.8973	83.8571	83.8534	84.0112	83.8073	83.7881	83.8011	83.7766	83.7742	83.7651	83.9022	84.061	84.1496	83.7717	83.7804	83.8258	83.8819	83.7994	83.9132	83.9064	83.9724	83.9204	83.9087	83.8805	83.8789	83.7449	83.9769	83.9564	83.708	83.9071	83.965	84.0528	83.8691	83.812
Streptomyces_sp._LUP47B	species_396	83.7185	83.7622	83.6856	83.6263	83.7494	83.6771	83.707	83.6734	83.7099	83.6967	83.7774	83.7989	83.7872	83.7959	83.7999	83.7281	83.8008	83.8798	83.7303	83.7675	83.7881	83.7278	83.6804	83.7302	83.846	83.9978	83.9982	83.7404	83.6875	83.7116	83.7364	83.7381	83.8606	83.825	83.8791	83.8367	83.8256	83.8117	83.7943	83.6951	83.8257	83.8368	83.6308	83.7789	83.8866	83.7644	83.7049	83.7869
Streptomyces_griseorubiginosus_SAI-142	species_161	83.9486	83.9134	83.863	83.8471	83.9135	83.9343	83.8667	83.8586	83.9124	83.8831	83.9836	84.0456	84.0443	84.0535	84.0133	84.0231	83.9745	84.1877	83.8778	83.8886	83.8921	83.8812	83.9451	84.0153	84.1808	84.2041	84.3402	83.8366	83.9203	83.8834	83.9822	83.9053	84.0402	84.0194	83.9966	83.9967	83.9943	84.0427	84.0183	83.8917	84.0387	84.0372	83.9093	84.0801	84.1063	83.9726	84.0194	83.9417
Streptomyces_sp._351MFTsu5.1	species_160	84.0203	84.0076	84.0153	84.0372	84.0054	83.9792	84.0553	84.0364	84.0534	84.024	84.0733	84.0798	84.1343	84.1451	84.1268	84.1401	84.1099	84.2055	84.0422	83.9903	83.9966	84.0717	84.0457	84.0012	84.1476	84.3811	84.2954	83.9933	83.9954	84.0623	84.1283	83.9823	84.1763	84.1739	84.2672	84.2018	84.1777	84.193	84.1419	84.0471	84.2045	84.1854	84.0442	84.1788	84.1392	84.1776	84.0933	84.1167
Streptomyces_sp._NRRL_B-3229	species_160	83.9665	83.9653	83.9169	83.9387	83.9298	83.9535	83.9569	83.9402	83.9531	84.0759	84.07	84.029	84.0688	84.1132	84.0439	84.1058	84.1156	84.1367	83.9944	83.9128	83.935	83.978	83.9902	83.981	84.1591	84.2866	84.2876	83.9556	83.9434	83.9465	84.0465	83.9638	84.1136	84.1028	84.2152	84.0701	84.1736	84.1749	84.0992	83.9368	84.1157	84.0946	83.9586	84.1177	84.046	84.0545	84.0226	84.1123
Streptomyces_sp._BK205	species_160	84.2127	84.2096	84.2443	84.1897	84.2272	84.2345	84.2171	84.2316	84.2109	84.2546	84.2648	84.3103	84.3891	84.2959	84.2884	84.282	84.2946	84.4309	84.2663	84.2142	84.2771	84.2537	84.2185	84.1443	84.2891	84.4074	84.4758	84.0547	84.0701	84.1117	84.2436	84.0288	84.1459	84.0976	84.1231	84.12	84.1334	84.089	84.1844	84.0883	84.1288	84.282	84.1172	84.185	84.2336	84.2349	84.3255	84.3248
Streptomyces_griseorubiginosus_DSM_40469	species_160	84.1145	84.0285	84.1153	84.0434	84.1002	84.0564	84.1284	84.0947	84.0949	84.0956	83.9896	84.1659	84.2094	84.1758	84.134	84.1188	84.1562	84.242	84.075	83.9728	84.0534	84.0343	83.9876	84.0346	84.1654	84.3478	84.3316	83.8444	83.871	83.8527	83.986	83.8868	83.9096	83.9009	83.9942	83.9283	83.9115	83.9487	83.9501	83.9503	84.0921	84.0943	83.9859	83.9973	84.0268	84.0007	84.1891	84.1289
Streptomyces_griseorubiginosus_DSM_40125	species_160	84.1321	84.0827	84.1661	84.0498	84.0672	84.0664	84.0619	84.1414	84.1004	84.0846	84.0281	84.2392	84.2779	84.2028	84.1948	84.1623	84.2015	84.1871	84.0768	84.0487	84.1305	84.122	84.0432	84.0984	84.2614	84.3549	84.3972	83.9799	84.0007	83.9353	84.0381	83.9915	84.1635	84.0145	84.1305	84.0984	84.1106	84.1201	84.0992	84.0162	84.1297	84.1135	84.0097	84.1345	84.1817	84.1695	84.2615	84.2898
Streptomyces_griseorubiginosus_3E-1	species_160	84.1959	84.1294	84.1275	84.1149	84.1584	84.1365	84.1631	84.1861	84.1775	84.1313	84.05	84.2544	84.3177	84.3334	84.2598	84.2536	84.256	84.4062	84.116	84.1253	84.1099	84.2448	84.1731	84.1847	84.3566	84.5197	84.4832	84.0464	84.0265	83.986	84.2367	84.0417	84.1669	84.204	84.1928	84.229	84.2136	84.1218	84.2025	84.0223	84.2484	84.1628	84.0992	84.2231	84.2266	84.166	84.3011	84.282
Streptomyces_sp._GKU_895	species_68	84.4351	84.5168	84.554	84.5501	84.5249	84.4842	84.451	84.4682	84.4963	84.5904	84.6753	84.6787	84.6536	84.6355	84.5982	84.6209	84.6243	84.7141	84.4978	84.5836	84.5402	84.558	84.5926	84.588	84.7731	84.8235	84.871	84.4096	84.5213	84.539	84.6647	84.5568	84.6671	84.5627	84.6282	84.6263	84.6271	84.5859	84.5888	84.5315	84.681	84.7039	84.5697	84.6403	84.6928	84.6267	84.7044	84.6547
Streptomyces_sp._GGCR-6	species_68	84.1305	84.1743	84.1212	84.1037	84.0516	84.0451	84.0868	84.0628	84.0831	84.2281	84.3611	84.1691	84.1414	84.169	84.2479	84.1398	84.202	84.3185	84.0441	84.0795	84.0672	84.0753	84.0561	84.0789	84.1704	84.3325	84.4897	84.0017	84.0392	84.0387	84.1891	84.0089	84.1447	84.0658	84.2466	84.0565	84.1526	84.1258	84.1779	84.0757	84.1986	84.2659	84.0899	84.1634	84.2397	84.1734	84.1531	84.1212
Streptomyces_sp._BK042	species_68	84.1202	84.0839	84.1317	84.0953	84.042	84.0943	84.0925	84.0527	84.0708	84.1019	84.2397	84.1368	84.1994	84.1809	84.1653	84.2187	84.2188	84.237	84.0534	84.0638	84.0516	84.1514	84.1061	84.0643	84.3153	84.2891	84.3565	84.0443	84.0792	84.1397	84.1434	84.1021	84.2807	84.2402	84.318	84.2464	84.202	84.2943	84.2867	84.1517	84.3334	84.3574	84.1267	84.3103	84.3527	84.3019	84.2092	84.1904
Streptomyces_sp._TLI_55	species_68	84.1252	84.1585	84.1763	84.0399	84.1463	84.1312	84.1467	84.1661	84.1562	84.1859	84.4625	84.2419	84.2257	84.248	84.2442	84.2962	84.3272	84.4782	84.1164	84.1355	84.0729	84.1922	84.1508	84.1272	84.311	84.5924	84.6262	84.166	84.1324	84.1787	84.3354	84.1263	84.2618	84.3143	84.3897	84.2415	84.2491	84.382	84.3313	84.1502	84.3076	84.3405	84.1307	84.2772	84.3083	84.3474	84.2683	84.092
Streptomyces_antibioticus_DSM_40234	species_68	84.155	84.1667	84.1806	84.1824	84.165	84.1458	84.1675	84.1766	84.1447	84.2365	84.3182	84.2182	84.2406	84.2366	84.2857	84.1891	84.253	84.3872	84.2268	84.2135	84.1194	84.1663	84.2107	84.1667	84.2831	84.3671	84.4464	84.2188	84.181	84.1607	84.3791	84.2039	84.3603	84.3311	84.3774	84.2899	84.3222	84.2918	84.3113	84.2422	84.282	84.3716	84.1985	84.3092	84.3482	84.3142	84.362	84.2416
Streptomyces_sp._Act143	species_300	84.1345	84.1092	84.1873	84.0803	84.1	84.1195	84.1307	84.1326	84.1688	84.1907	84.2659	84.2375	84.2821	84.2347	84.1738	84.2218	84.2561	84.3285	84.1	84.038	84.1417	84.1692	84.1245	84.1496	84.3562	84.3801	84.356	84.1622	84.1651	84.1456	84.2462	84.1299	84.3354	84.2301	84.372	84.177	84.2026	84.3229	84.3419	84.0666	84.2713	84.2927	84.1404	84.2586	84.2735	84.2688	84.1288	84.179
Streptomyces_sp._WM6386	species_526	84.1026	84.1421	84.0919	84.0975	84.1574	84.1343	84.1685	84.1706	84.2028	84.1596	84.2268	84.2411	84.2893	84.2437	84.2895	84.2622	84.2741	84.3474	84.1302	84.1176	84.1069	84.1449	84.1445	84.0788	84.2743	84.3725	84.3969	84.1421	84.1442	84.1008	84.2321	84.1791	84.3262	84.3133	84.3476	84.2884	84.3157	84.3364	84.2965	84.0853	84.2546	84.2822	84.0817	84.1892	84.2187	84.3567	84.3099	84.2634
Streptomyces_cyaneus_CGMCC_4.1671	species_121	83.9458	83.9913	83.9609	83.9512	83.9523	83.9385	83.956	83.9885	83.8919	84.0299	84.0209	84.1444	84.2089	84.2035	84.1219	84.1611	84.1245	84.1191	83.9795	83.9526	83.9846	83.9944	83.9896	83.9148	84.2282	84.3122	84.2994	83.9012	83.9448	83.9065	84.0022	83.9671	84.1628	84.097	84.1678	84.1399	84.1429	84.1409	84.0919	84.0584	84.1767	84.2088	84.0123	84.2048	84.2188	84.1953	84.1859	84.2092
Streptomyces_regalis_NRRL_3151	species_248	83.7922	83.872	83.8742	83.7988	83.773	83.8166	83.8392	83.8189	83.8392	83.94	83.8964	83.9175	84.0059	83.8753	83.8449	83.9382	83.9673	84.0127	83.9218	83.8725	83.8529	83.8755	83.8181	83.8086	83.9548	84.0686	84.1176	83.8026	83.8384	83.8062	83.9344	83.8629	84.0451	83.9222	84.0865	83.9732	83.9328	83.9436	84.0041	83.8723	83.9912	83.9529	83.8148	84.0111	83.8744	83.9539	83.9385	83.9223
Streptomyces_curacoi_DSM_40107	species_119	84.1246	84.1468	84.1592	84.1526	84.118	84.1835	84.1575	84.1876	84.102	84.2449	84.2801	84.2865	84.3132	84.2808	84.2347	84.2769	84.2583	84.3331	84.1213	84.1274	84.1301	84.1956	84.1714	84.0956	84.3307	84.3887	84.4385	84.1288	84.1797	84.1474	84.2802	84.1622	84.2821	84.2964	84.3999	84.269	84.205	84.3136	84.326	84.1134	84.3332	84.4066	84.1552	84.3258	84.2879	84.3362	84.2584	84.2182
Streptomyces_viridochromogenes_Tue57	species_119	84.0283	84.1217	84.023	83.989	84.1034	84.0793	84.1164	84.0824	84.0693	84.1288	84.0629	84.1516	84.252	84.191	84.2041	84.2572	84.2324	84.308	84.0234	84.0458	84.0547	84.0304	84.0403	83.9807	84.2808	84.2959	84.293	84.0689	84.0881	84.146	84.1691	84.1007	84.2764	84.2296	84.3459	84.2459	84.2134	84.2938	84.2348	84.0626	84.1843	84.2835	83.9583	84.2273	84.2128	84.2769	84.1358	84.1408
Streptomyces_bicolor_NRRL_B-3897	species_92	84.0327	84.0847	84.0425	84.0536	84.0547	84.0157	84.1063	84.0081	84.0386	84.1299	84.1066	84.2456	84.2947	84.2264	84.2261	84.2213	84.2709	84.275	84.0962	84.0507	84.144	84.1114	84.0542	84.0415	84.2585	84.2909	84.4617	83.9908	83.9991	84.0121	84.0413	84.0193	84.2008	84.1385	84.1751	84.1229	84.1739	84.1745	84.1765	84.0809	84.2173	84.209	84.0387	84.2284	84.1606	84.1862	84.2029	84.2065
Streptomyces_bicolor_NRRL_B-5348	species_92	84.0173	84.0316	84.0121	84.0296	84.0423	84.0171	84.1029	84.0488	84.0846	84.1607	84.0905	84.2444	84.2437	84.2488	84.2136	84.2877	84.2786	84.2069	84.0676	84.058	84.0913	84.1329	84.0648	84.0896	84.3054	84.3033	84.3878	84.0088	84.0355	83.9912	84.0529	84.0174	84.2301	84.1651	84.1625	84.108	84.1279	84.1448	84.1124	84.0084	84.1922	84.2128	84.0094	84.1662	84.17	84.2057	84.2633	84.1474
Streptomyces_sp._MK-45	species_401	84.0838	84.0933	83.9821	84.0294	83.9287	83.9858	83.9711	83.9964	84.0274	84.0671	84.0829	84.2252	84.1107	84.1735	84.0761	84.089	84.1527	84.4164	84.0012	84.0008	83.9544	83.9802	83.9926	83.9944	84.2349	84.4063	84.5034	84.0398	83.9693	83.9987	84.1314	83.9883	84.1985	84.1811	84.2793	84.1485	84.1139	84.1707	84.142	84.0251	84.1846	84.2186	84.0064	84.2004	84.2309	84.1641	84.215	84.1737
Streptomyces_sp._cf386	species_346	83.7054	83.8142	83.8357	83.7292	83.7632	83.7577	83.787	83.7887	83.7714	83.8022	84.0393	83.8171	83.8483	83.8683	83.825	83.8751	83.8365	83.9209	83.845	83.7604	83.7812	83.8185	83.7346	83.7659	83.8736	83.9165	84.0055	83.7289	83.718	83.7307	83.8843	83.6626	83.9186	83.8648	83.8516	83.8627	83.9016	83.8724	83.8806	83.7545	83.9344	83.9036	83.7433	83.8961	83.9035	83.9206	83.8676	83.7312
Streptomyces_viridochromogenes_NRRL_3413	species_553	83.8895	83.9225	83.964	83.9059	83.9647	83.9693	83.9634	83.9301	83.9771	84.0355	84.1066	84.059	84.1135	84.034	84.0716	84.0799	84.0575	84.1148	83.9495	83.9229	83.9518	83.9297	83.9619	83.9222	84.1174	84.1903	84.2247	83.9946	83.9789	83.9324	84.0913	83.9627	84.0842	84.0188	84.1316	84.0643	84.1041	84.131	84.0821	83.9766	84.1222	84.1618	83.9232	84.144	84.1488	84.1054	84.0102	84.0537
Streptomyces_viridochromogenes_NRRL_3416	species_553	83.8669	83.9383	83.932	83.8731	83.9503	83.9477	83.9349	83.9408	83.9329	83.9919	84.0605	84.0202	84.0535	84.0536	84.1389	84.1368	84.041	84.1859	83.9763	83.9932	83.9668	83.9798	84.0468	83.93	84.1442	84.1887	84.1355	83.9198	83.8719	83.8954	84.0408	83.9622	84.1104	84.0225	84.0947	84.0682	84.0997	84.123	84.0877	84.0325	84.1331	84.1623	83.8922	84.175	84.1694	84.1096	84.0452	84.0757
Streptomyces_viridochromogenes_NRRL_3414	species_553	83.7645	83.8555	83.781	83.8169	83.7925	83.8476	83.8523	83.7689	83.836	83.9315	83.9881	83.8899	83.9366	83.9132	83.9592	83.9905	83.9472	83.8762	83.8204	83.83	83.8148	83.7896	83.8794	83.8129	84.053	83.9382	84.0104	83.8284	83.799	83.7576	83.8987	83.8791	83.9436	83.9057	83.9684	83.9772	83.9617	84.0305	83.9196	83.8748	83.9568	84.0137	83.8261	84.006	84.0161	84.0193	83.925	83.8806
Streptomyces_caeruleatus_NRRL_B-24802	species_100	83.9073	83.9264	83.894	83.8865	83.9289	83.9196	83.8855	83.9197	83.9786	83.9874	83.9835	84.0093	84.0731	84.0419	84.0182	84.0831	84.0649	84.1872	83.9669	83.9971	83.9858	83.9573	83.9908	83.9251	84.1109	84.2837	84.374	83.9211	83.9097	83.9041	83.9662	83.8615	84.0506	84.0318	84.0271	83.9716	83.9526	84.0354	83.9377	83.8895	84.0989	84.0273	83.8869	84.0082	84.0883	83.9864	84.0313	83.9996
Streptomyces_sp._WAC_05379	species_111	83.9785	84.0627	83.9611	83.9346	84.0389	84.023	83.979	83.9735	83.9643	84.0959	84.1086	84.0651	84.12	84.0275	84.0358	83.9636	84.0594	84.0949	84.0011	84.0083	83.982	84.1025	84.0168	84.0638	84.1197	84.2677	84.2826	84.0301	84.0274	84.0005	84.1678	84.0082	84.1692	84.1439	84.2027	84.084	84.1008	84.0501	84.038	84.0078	84.0796	84.0596	84.0163	84.1557	84.1582	84.0761	84.1204	84.1093
Streptomyces_chartreusis_WZS021	species_111	83.8816	83.8593	83.8875	83.7713	83.8885	83.91	83.856	83.8437	83.8718	83.9547	84.0866	83.9055	84.0192	83.9793	83.9961	84.0127	84.0113	84.0644	83.8298	83.8591	83.8465	83.918	83.9108	83.8128	84.1434	84.2433	84.2982	83.9074	83.8123	83.9184	84.0728	83.8123	84.1537	84.0377	84.0715	84.0263	84.0769	84.0974	84.0743	83.8743	84.0099	84.0046	83.8388	83.9808	84.0229	84.049	83.8675	83.8452
Streptomyces_sp._WAC_01325	species_111	83.7801	83.8739	83.7957	83.754	83.7816	83.7886	83.7924	83.7597	83.864	83.8762	83.9897	83.8702	83.9574	83.9228	83.8957	83.9484	83.9293	83.9818	83.8307	83.8774	83.8281	83.836	83.8142	83.8109	83.9823	84.0048	84.1513	83.8034	83.838	83.8773	83.8693	83.8615	83.9705	83.9086	83.9356	83.9161	83.9158	83.9151	83.9176	83.8149	83.9674	83.974	83.754	83.8517	83.9675	83.9394	83.9012	83.8623
Streptomyces_sp._KS_5	species_111	83.8509	83.8722	83.8404	83.8128	83.7996	83.814	83.7914	83.7867	83.7962	83.8902	84.0376	83.9043	83.9198	83.9095	83.9038	83.8815	83.918	84.0593	83.8119	83.8167	83.7591	83.8195	83.8107	83.7618	84.0036	84.1068	84.2275	83.8167	83.7779	83.8166	83.8907	83.7944	83.998	83.8792	84.034	83.921	83.9603	83.95	83.9565	83.778	83.9123	84.0007	83.7518	83.9079	83.908	83.9723	83.8831	83.8346
Streptomyces_sp._PAN_FS17	species_111	83.6864	83.7792	83.7327	83.7258	83.7231	83.7395	83.725	83.7312	83.7103	83.7899	83.865	83.8536	83.8993	83.8589	83.8056	83.8717	83.8925	84.0239	83.7578	83.7511	83.7449	83.7591	83.7638	83.7372	83.8592	84.06	84.1585	83.726	83.7309	83.7492	83.8628	83.6792	84.0201	83.8376	83.9967	83.79	83.9323	83.8505	83.863	83.7243	83.877	83.8876	83.675	83.8896	83.8726	83.8793	83.89	83.8074
Streptomyces_sp._NRRL_WC-3605	species_462	83.8055	83.8899	83.8072	83.81	83.8449	83.8181	83.8184	83.7911	83.8454	83.9637	83.9957	83.8549	83.8754	83.8392	83.8876	83.9321	83.8667	83.9035	83.7889	83.822	83.7982	83.8996	83.841	83.7999	83.8433	83.9947	84.1285	83.7614	83.8198	83.7906	83.9914	83.8007	83.9445	83.9258	84.0047	83.9103	83.8956	83.8524	83.9016	83.826	83.9559	83.9669	83.8581	83.9954	83.9451	84.0244	83.9309	83.8181
Streptomyces_sp._NRRL_WC-3604	species_462	83.8027	83.8374	83.7788	83.7629	83.8124	83.849	83.7857	83.7815	83.8616	83.8489	84.0225	83.8547	83.9141	83.8416	83.9107	83.9169	83.883	83.8903	83.7759	83.8202	83.7694	83.7837	83.7952	83.7745	83.8929	83.9728	84.0669	83.7935	83.8388	83.849	84.0047	83.8152	84.0521	83.9165	84.0798	83.9305	83.9913	83.9316	83.8942	83.8373	83.9686	83.9732	83.8693	84.0384	83.93	83.9776	83.9025	83.8343
Streptomyces_viridochromogenes_NRRL_B-24167	species_462	83.9649	84.0384	84.006	83.9506	83.9792	84.0293	84.0207	84.0041	83.9942	84.1373	84.1367	84.0317	84.1228	84.1069	83.9893	84.0728	84.0587	84.1321	84.0261	84.0874	84.0625	83.9434	84.0195	83.924	83.9484	84.129	84.1024	83.9884	83.989	84.0209	84.0806	84.0308	84.1155	84.0523	84.2148	84.0643	84.064	84.0909	84.0529	84.0451	84.0312	84.0467	83.9519	83.9673	84.0812	84.0558	84.0677	84.0319
Streptomyces_sp._M7	species_215	83.8923	83.8903	83.8268	83.8125	83.8052	83.8558	83.8088	83.833	83.8569	83.9013	83.9922	83.9042	84.0795	83.9341	83.9799	84.0045	83.8944	84.0331	83.7941	83.7902	83.8524	83.8758	83.8698	83.8448	83.9459	84.0918	84.236	83.8008	83.8629	83.8017	83.8757	83.8725	84.0588	83.9456	84.0004	83.9706	83.9317	83.945	83.9718	83.7881	83.8961	83.9781	83.8031	83.8887	83.9419	83.9551	83.8989	83.8952
Streptomyces_sp._JHA19	species_215	83.8501	84.0002	83.8869	83.899	83.8854	83.8976	83.8662	83.8832	83.9012	83.9256	84.1431	83.9779	84.0544	84.0577	84.0093	84.0572	84.0136	84.0248	83.8818	83.887	83.9581	83.9413	83.9119	83.8373	84.0431	84.1484	84.1878	83.9067	83.8377	83.8844	83.9801	83.872	84.0885	83.9634	84.1489	84.0116	83.926	83.9887	84.0406	83.9013	84.0435	84.0636	83.8546	84.0605	84.0743	83.9929	84.0428	84.0145
Streptomyces_nigra_452	species_215	83.9242	83.861	83.8018	83.7423	83.7875	83.7832	83.7674	83.802	83.8069	83.8562	83.9961	83.9118	83.8528	83.8805	83.9593	83.9115	83.846	83.9664	83.8065	83.8241	83.8529	83.8461	83.762	83.7957	83.9033	84.0054	84.0725	83.8515	83.8323	83.8444	83.9859	83.8555	84.005	83.8904	83.9935	83.8553	83.8827	83.8704	83.9347	83.8192	83.9143	83.8864	83.8196	83.958	83.9404	83.9397	83.9561	83.8808
Streptomyces_zinciresistens_K42	species_563	83.6885	83.6997	83.639	83.7253	83.6657	83.594	83.6583	83.6835	83.712	83.7324	83.9002	83.6977	83.7553	83.7093	83.6554	83.7419	83.7352	83.7391	83.6852	83.6706	83.7137	83.6338	83.6274	83.6542	83.8337	83.8282	83.8508	83.6193	83.6345	83.6953	83.7935	83.6723	83.741	83.6725	83.8697	83.6401	83.6677	83.7446	83.765	83.6344	83.7439	83.8115	83.6395	83.7392	83.7291	83.6672	83.6435	83.6625
Streptomyces_sp._RV15	species_485	84.1481	84.1698	84.1173	84.1284	84.1791	84.1563	84.1357	84.1294	84.1849	84.1504	84.2177	84.2348	84.243	84.2031	84.1965	84.2156	84.1791	84.311	84.1288	84.0703	84.1129	84.2332	84.1955	84.1673	84.2653	84.4246	84.4324	84.2201	84.1802	84.1924	84.3347	84.121	84.2306	84.3006	84.3168	84.3069	84.2048	84.2522	84.3694	84.1091	84.1662	84.2474	84.1488	84.2576	84.2575	84.3523	84.1201	84.1107
Streptomyces_sp._TLI_185	species_457	83.9734	83.979	83.9614	83.9055	83.9422	83.9503	83.956	83.986	83.9546	84.0376	84.0654	84.076	84.0706	84.0842	84.0378	84.0678	84.0606	84.1789	83.9068	83.9395	83.932	83.9433	83.9373	83.9664	84.1079	84.2718	84.3411	83.9824	84.0116	83.9355	83.9715	83.9677	84.2531	84.0302	84.2217	84.1799	84.1641	84.0856	84.1005	84.0077	84.1547	84.1762	83.9598	84.2315	84.1742	83.7423	84.1469	84.1254
Streptomyces_sp._NRRL_S-646	species_457	83.9461	83.9719	83.9479	83.9143	83.8637	83.9691	83.9317	83.9765	83.9726	84.0453	84.125	83.9743	83.9631	83.9698	84.0206	83.9714	84.0259	84.129	83.8262	83.915	83.8652	83.8505	83.9154	83.9002	84.1297	84.1383	84.2607	84.021	83.9501	83.9708	84.0415	83.9753	84.1418	84.0711	84.1766	84.0992	84.1432	84.0532	84.0936	83.8972	84.1297	84.109	83.8961	84.159	84.1093	84.0516	84.0191	83.9507
Streptomyces_sp._70	species_284	83.9305	83.9109	83.8436	83.8658	83.917	83.9363	83.8948	83.8145	83.8689	83.9269	83.9926	84.001	84.0113	83.9731	84.0363	83.9271	83.9601	84.1612	83.8391	83.8525	83.8347	83.8795	83.8522	83.8987	84.0156	84.2071	84.3199	83.857	83.7981	83.8878	83.8716	83.9096	84.0625	83.8919	84.0238	84.0168	83.9806	83.9474	84.0391	83.8017	83.9858	83.9877	83.8401	84.0448	84.0226	83.9794	83.8811	83.881
Streptomyces_sp._75	species_285	84.0721	84.0589	83.9699	84.0483	84.0656	83.9982	83.9949	83.9813	83.9837	84.0526	84.2106	84.0517	84.1475	84.052	84.1266	84.1114	84.0185	84.2577	83.9332	83.9519	83.9446	84.0032	83.9801	83.9741	84.1604	84.336	84.3954	84.0076	84.0706	84.0419	84.1656	84.0454	84.1815	84.0189	84.2244	84.2187	84.1322	84.1773	84.1247	83.9273	84.1118	84.1482	83.9526	84.1155	84.0746	84.1406	83.9879	83.9611
Streptomyces_sp._HGB0020	species_379	83.6119	83.6652	83.634	83.5677	83.6151	83.6073	83.6991	83.608	83.629	83.7487	83.9273	83.6697	83.751	83.6925	83.6687	83.6803	83.6305	83.9018	83.5949	83.6246	83.6391	83.5732	83.5843	83.6054	83.7173	83.8597	84.0191	83.6914	83.6807	83.6914	83.9147	83.7145	83.844	83.7706	83.8544	83.7839	83.8204	83.8114	83.8737	83.6184	83.75	83.7561	83.5877	83.7356	83.6495	83.7477	83.594	83.593
Streptomyces_sp._VMFN-G11Ma	species_397	83.6507	83.7122	83.6256	83.617	83.629	83.6972	83.6284	83.6732	83.6636	83.7505	83.864	83.7186	83.8063	83.6644	83.7701	83.7472	83.6534	83.8626	83.5863	83.6422	83.5624	83.5955	83.577	83.6089	83.759	83.8431	84.0748	83.6435	83.6801	83.6034	83.7556	83.603	83.8302	83.635	83.8395	83.7384	83.7534	83.8246	83.6825	83.5757	83.7908	83.7322	83.6646	83.7968	83.6903	83.7569	83.7221	83.6685
Streptomyces_sp._MG	species_397	83.7149	83.6985	83.6457	83.5913	83.5994	83.6058	83.5666	83.6061	83.7249	83.769	83.8704	83.7682	83.767	83.7837	83.7584	83.7323	83.7655	84.012	83.6203	83.7146	83.6114	83.6118	83.5791	83.6931	83.8513	84.0283	84.1153	83.669	83.6613	83.6602	83.7213	83.6131	83.8083	83.7476	83.8534	83.7429	83.7728	83.8591	83.8026	83.58	83.7707	83.7325	83.5432	83.7581	83.713	83.7789	83.6809	83.705
Streptomyces_sp._M2	species_397	83.6792	83.7994	83.7239	83.6295	83.7242	83.7006	83.72	83.6899	83.6328	83.809	83.9507	83.8866	83.8079	83.7657	83.7818	83.7948	83.7576	83.9915	83.6158	83.7463	83.6672	83.6532	83.6085	83.7145	83.8373	83.9521	84.1529	83.7146	83.7558	83.7043	83.8359	83.6912	83.9587	83.8698	84.0186	83.8382	83.8234	83.9015	83.9475	83.7104	83.741	83.8259	83.6797	83.7747	83.7378	83.7919	83.7853	83.7591
Streptomyces_sp._CdTB01	species_345	83.9104	83.8397	83.7711	83.8327	83.8607	83.8238	83.8131	83.7583	83.8076	84.2252	84.0031	83.8948	83.9234	83.9418	83.9169	83.8776	83.8912	84.0705	83.8478	83.8526	83.8048	83.832	83.8148	83.8593	83.9953	84.1404	84.3127	83.8355	83.8368	83.9225	83.9724	83.8602	84.0306	83.9789	84.034	83.9874	83.9233	83.9863	83.978	83.8429	84.0119	84.0429	83.7702	83.8903	83.9404	83.8626	84.2336	84.2913
Streptomyces_sp._BK335	species_321	83.7945	83.861	83.8176	83.7959	83.8421	83.7997	83.8334	83.8322	83.8257	83.9594	83.7825	83.9229	84.0275	83.9643	83.9029	83.8845	83.9062	84.0434	83.8449	83.8195	83.8086	83.8111	83.7516	83.7881	83.911	84.066	84.2959	83.6496	83.6317	83.6688	83.8469	83.6465	83.8182	83.7738	83.796	83.7878	83.7904	83.7964	83.7259	83.7058	83.8405	83.7901	83.5592	83.7147	83.7742	83.7841	83.8965	83.8746
Streptomyces_sp._Ag82_G5-5	species_306	83.6293	83.6844	83.573	83.5977	83.6417	83.6298	83.6757	83.635	83.6585	83.6428	83.868	83.6981	83.8094	83.7479	83.7648	83.6712	83.7911	83.879	83.6254	83.6059	83.6711	83.6879	83.6802	83.7196	83.7475	83.998	84.0749	83.6475	83.6113	83.6528	83.8164	83.6791	83.849	83.7741	83.9447	83.7607	83.7817	83.869	83.8075	83.5798	83.7712	83.7789	83.6101	83.8014	83.8164	83.8445	83.6789	83.703
Streptomyces_hokutonensis_R1-NS-10	species_173	83.3997	83.5629	83.4843	83.4331	83.4512	83.4206	83.4373	83.4685	83.5299	83.4989	83.7004	83.5235	83.5687	83.5589	83.5395	83.4898	83.454	83.5998	83.4689	83.4717	83.4662	83.4839	83.4427	83.4953	83.7075	83.6366	83.8422	83.4915	83.5262	83.506	83.699	83.5445	83.6599	83.633	83.6882	83.6172	83.6167	83.6224	83.584	83.4867	83.6449	83.5987	83.5023	83.6548	83.5893	83.6389	83.4961	83.5199
Streptomyces_sp._3213.3	species_173	83.5462	83.5534	83.4776	83.4972	83.5467	83.5672	83.5361	83.4926	83.5529	83.5697	83.6567	83.609	83.674	83.6445	83.6517	83.6556	83.608	83.7959	83.4513	83.4949	83.4676	83.5329	83.4956	83.506	83.6703	83.875	84.012	83.444	83.4996	83.4713	83.7431	83.5123	83.6657	83.6664	83.7672	83.6368	83.7315	83.6737	83.7282	83.5735	83.738	83.6567	83.5688	83.7696	83.7077	83.7043	83.5556	83.6264
Streptomyces_xylophagus_NRRL_B-12029	species_557	83.2252	83.3948	83.2742	83.2696	83.2848	83.2486	83.3079	83.2694	83.2644	83.4119	83.466	83.383	83.4476	83.3731	83.4319	83.4409	83.4471	83.3941	83.2939	83.3293	83.2582	83.332	83.3277	83.2767	83.4512	83.5132	83.65	83.3235	83.3408	83.289	83.4715	83.3135	83.435	83.4286	83.5088	83.4502	83.4457	83.4858	83.4955	83.3251	83.4087	83.4828	83.2851	83.4312	83.5024	83.4275	83.3064	83.3264
Streptomyces_prunicolor_NBRC_13075	species_240	83.0148	83.1205	83.0357	82.997	83.0139	83.1169	83.0294	83.0264	83.0715	83.1916	83.3452	83.1487	83.2406	83.2271	83.2518	83.2017	83.1774	83.2277	83.0731	83.0159	83.0267	83.0962	83.1195	83.1457	83.2922	83.3069	83.4789	83.0367	83.0284	83.0679	83.2369	83.0946	83.2521	83.2379	83.3639	83.1827	83.2703	83.2559	83.2692	83.0553	83.2104	83.2276	83.076	83.1903	83.2662	83.2379	83.1165	83.1916
Streptomyces_sp._NRRL_F-525	species_441	83.1707	83.3512	83.2316	83.2449	83.311	83.257	83.3038	83.2272	83.2267	83.3515	83.4326	83.3882	83.459	83.3392	83.3966	83.3855	83.4303	83.5064	83.2251	83.2826	83.2836	83.2665	83.2426	83.2956	83.3887	83.542	83.6921	83.3172	83.2497	83.2951	83.4566	83.2212	83.458	83.4624	83.5283	83.4916	83.4416	83.4862	83.399	83.3646	83.4914	83.496	83.3704	83.5482	83.5247	83.4678	83.2941	83.3956
Streptomyces_mirabilis_YR139	species_206	83.8671	83.8814	83.8439	83.8293	83.8263	83.8851	83.8657	83.8718	83.8736	83.8895	83.9966	83.921	83.9842	83.9491	83.9803	83.931	83.94	84.0411	83.855	83.8417	83.7728	83.9681	83.8731	83.9013	84.0453	84.0679	84.1726	83.8419	83.8711	83.851	83.9832	83.8905	83.9742	83.9034	84.0046	83.8974	83.9838	84.0461	83.976	83.8612	84.0284	83.9973	83.8619	84.0186	84.065	84.0152	83.906	83.8681
Streptomyces_violaceoruber_NRRL_S-981	species_109	83.7691	83.8396	83.8657	83.7842	83.8273	83.7886	83.9308	83.8514	83.8528	83.8516	84.0672	83.9327	83.9566	83.9538	83.9666	83.8657	83.9009	83.8805	83.8287	83.8213	83.7682	83.8185	83.8149	83.802	83.9941	84.0441	84.0887	83.8154	83.8154	83.8837	83.9285	83.8088	84.0451	83.9993	84.0107	83.875	83.9567	83.9634	83.9334	83.8168	83.987	83.9735	83.7629	83.9618	83.9651	83.9672	83.8728	83.8304
Streptomyces_cellulosae_NRRL_B-2687	species_109	83.9877	83.9893	83.9045	83.9086	83.9501	83.861	83.8902	83.8746	83.9351	83.9534	84.0915	84.0299	84.1015	84.0642	84.0916	84.0602	84.0945	84.0776	83.9413	83.8849	83.8595	83.9541	83.882	83.9399	84.0813	84.1301	84.1664	83.9203	83.9135	83.951	84.1087	83.9719	84.1099	84.0546	84.1805	84.0414	84.1449	84.108	84.081	83.9436	84.1079	84.1347	83.8982	84.114	84.1371	84.1399	84.02	84.029
Streptomyces_sp._BK161	species_316	84.0483	84.1313	84.0293	84.0521	84.0432	84.052	84.0082	83.9772	84.0662	84.154	84.1704	84.1219	84.0886	84.086	84.1233	84.048	84.1761	84.179	84.0474	84.0349	84.0412	84.1012	84.166	84.1136	84.2065	84.2907	84.3805	84.0573	83.9918	83.9842	84.1703	84.0594	84.1658	84.0981	84.1836	84.1529	84.1476	84.1067	84.1544	84.0036	84.1343	84.1847	84.0247	84.2058	84.161	84.0932	84.1453	84.1641
Streptomyces_griseus_subsp._griseus_NRRL_WC-3645	species_167	84.0852	84.0918	84.1461	84.1738	84.044	84.0533	84.1266	84.072	84.0803	84.2592	84.2123	84.2109	84.2218	84.1946	84.2313	84.1892	84.1504	84.2219	84.1115	84.1499	84.1365	84.0984	84.1254	84.1737	84.3096	84.3432	84.5028	84.1179	84.114	84.0927	84.2203	84.1366	84.2224	84.1463	84.3216	84.1789	84.2123	84.1842	84.2125	84.1145	84.1658	84.3111	84.0762	84.2633	84.229	84.2331	84.1633	84.1985
ME18-1-4	species_35	84.1053	84.2316	84.0888	84.0949	84.0817	84.1427	84.1237	84.0845	84.1203	84.2053	84.0944	84.1938	84.2715	84.2097	84.2515	84.1909	84.2463	84.2273	84.1585	84.1519	84.1629	84.2168	84.1014	84.158	84.4102	84.2777	84.4471	84.0841	84.1445	84.1007	84.1985	84.1341	84.3201	84.247	84.2591	84.2987	84.3008	84.2965	84.2666	84.0946	84.2583	84.2866	84.1455	84.2358	84.3268	84.1131	84.1961	84.2445
Streptomyces_sp._3214.6	species_35	84.1391	84.1889	84.1653	84.242	84.1544	84.1573	84.1381	84.1108	84.2043	84.2393	84.2215	84.2567	84.3331	84.245	84.2726	84.252	84.2682	84.3299	84.154	84.1143	84.186	84.0926	84.1834	84.1619	84.3806	84.3307	84.4657	84.149	84.1158	84.1524	84.234	84.2166	84.3529	84.3082	84.3251	84.2361	84.3724	84.3761	84.3635	84.1571	84.3167	84.3882	84.1325	84.2762	84.3784	84.2318	84.2658	84.2717
Streptomyces_sp._1121.2	species_35	84.0743	84.103	84.0318	84.0504	84.0609	84.0588	83.9941	84.0442	84.0198	84.0849	84.1296	84.0648	84.1081	84.0707	84.1236	84.0498	84.175	84.2133	84.0796	84.0756	84.0862	84.0453	84.068	84.0204	84.2326	84.2383	84.4215	84.0179	84.0642	83.9871	84.1823	84.0566	84.2816	84.1378	84.3019	84.1574	84.2024	84.2267	84.2543	84.097	84.2402	84.2638	84.0381	84.2075	84.2591	84.1809	84.0947	84.0901
NY05-11A.1_col_b	species_35	85.0884	85.0831	85.0521	85.1247	85.0523	85.0691	84.8591	85.0189	85.0535	84.8769	84.7365	85.2377	85.0026	85.275	85.1963	85.1003	85.1007	85.3279	85.1064	85.0795	85.0438	85.0923	85.1258	85.0182	85.3241	85.5579	85.5678	84.8627	85.0471	85.0475	85.1313	85.048	85.2844	85.2458	85.3029	85.2333	85.2034	85.2839	85.1975	84.6811	84.9087	84.5802	84.6885	84.8192	84.9086	84.4412	85.1101	85.2168
Streptomyces_sp._yr375	species_531	83.7141	83.818	83.7178	83.6822	83.7785	83.7908	83.7265	83.6935	83.678	83.837	83.8706	83.8169	83.8466	83.7714	83.8575	83.8585	83.8438	83.8806	83.6494	83.7141	83.6668	83.706	83.7421	83.6975	83.9238	83.939	83.9734	83.7488	83.7542	83.6952	83.8245	83.7807	83.9047	83.7773	83.8847	83.8533	83.8604	83.8614	83.8399	83.7655	83.7988	83.9591	83.7249	83.7904	83.8728	83.8194	83.8109	83.7455
Streptomyces_sp._303MFCol5.2	species_276	83.6633	83.7671	83.7202	83.6964	83.6966	83.7146	83.7158	83.7164	83.7194	83.7613	83.8674	83.8019	83.7882	83.7671	83.7765	83.7386	83.7918	83.7898	83.6647	83.7088	83.7123	83.7374	83.7754	83.7322	83.8425	83.8852	83.9693	83.7654	83.7872	83.7436	83.8619	83.7478	83.8687	83.8442	83.9268	83.7869	83.7906	83.7671	83.8492	83.7925	83.8313	83.9025	83.7244	83.8541	83.8172	83.8839	83.7589	83.6869
Streptomyces_sp._Root1310	species_276	83.7249	83.8043	83.7716	83.754	83.6881	83.779	83.7775	83.8137	83.8512	83.8228	83.9345	83.802	83.8789	83.7996	83.8789	83.8251	83.882	83.8837	83.7662	83.6795	83.7037	83.7564	83.7297	83.705	83.8433	83.954	84.092	83.7501	83.7364	83.7466	83.8893	83.7938	83.8983	83.8418	83.9705	83.8935	83.8816	83.8093	83.9422	83.7212	83.8536	83.8597	83.7466	83.8668	83.8567	83.3563	83.8355	83.8136
Streptomyces_sp._NBRC_110468	species_315	83.9184	83.9861	83.9407	83.9873	83.9662	83.9389	83.9096	83.955	83.9891	84.0282	84.1086	84.1103	83.9805	84.0372	84.0428	83.985	83.9699	84.1528	83.9568	83.9625	83.9404	83.9689	83.898	83.9474	84.0179	84.1762	84.2442	83.8323	83.9095	83.9727	84.0298	83.9343	83.9994	83.983	84.1165	84.0107	84.0458	84.0716	83.995	83.8653	83.9928	83.8376	83.8576	83.9259	83.8983	83.8835	83.9408	84.0056
Streptomyces_sp._B9173	species_315	83.7203	83.7434	83.7837	83.7259	83.6814	83.6972	83.7832	83.7366	83.817	83.8006	83.9092	83.8559	83.8261	83.9002	83.865	83.8996	83.8883	83.8753	83.7175	83.7555	83.7223	83.7232	83.8228	83.7488	83.9261	83.9343	84.0312	83.7731	83.8398	83.812	83.8865	83.7734	83.9476	83.896	83.9151	83.9712	83.9474	83.8557	83.9236	83.7569	83.9501	83.8844	83.7651	83.942	83.909	83.9295	83.833	83.7931
Streptomyces_rishiriensis_NBRC_13407	species_253	83.6516	83.6554	83.6097	83.6654	83.6704	83.6462	83.6724	83.646	83.6699	83.7218	83.7118	83.6842	83.8276	83.7882	83.7726	83.7762	83.801	83.8284	83.6321	83.676	83.6293	83.6655	83.6298	83.6874	83.7903	83.8944	84.0009	83.6374	83.7115	83.6896	83.792	83.6852	83.8183	83.789	83.9112	83.8112	83.8249	83.7893	83.7642	83.6367	83.8183	83.781	83.6378	83.8499	83.8669	83.7919	83.7182	83.6913
Streptomyces_sp._LUP30	species_395	83.6104	83.7047	83.6535	83.6799	83.5927	83.6421	83.6924	83.6542	83.6083	83.713	83.7581	83.6704	83.7696	83.7545	83.7983	83.7442	83.8232	83.7939	83.6978	83.6782	83.6759	83.6996	83.7312	83.6763	83.8095	83.7933	83.9691	83.6507	83.6507	83.672	83.7566	83.6307	83.7633	83.7499	83.8649	83.7658	83.7917	83.7646	83.7681	83.5483	83.7807	83.7408	83.6872	83.7215	83.7785	83.1246	83.6836	83.7147
FL07-04A	species_18	84.0114	83.9807	83.9265	83.9463	83.9569	83.9939	83.9951	83.982	83.9634	84.0819	84.0237	84.0557	84.0217	84.0073	84.0546	83.9425	84.1119	84.0064	83.9304	83.9304	83.9123	83.8993	83.8568	83.8646	83.9664	83.9298	84.1059	83.9362	83.925	83.9368	84.0143	83.9608	84.0427	83.9893	84.0688	83.9371	83.9122	84.0101	84.0184	83.94	84.0965	84.0509	83.9948	84.1222	84.0453	84.0699	84.1144	84.121
Streptomyces_sp._Root264	species_7	83.6284	83.6952	83.722	83.6569	83.6591	83.7013	83.6937	83.6725	83.6912	83.7424	83.7785	83.8339	83.8111	83.7654	83.8026	83.8096	83.8925	83.881	83.5977	83.6898	83.6212	83.5527	83.6623	83.5439	83.802	83.7936	83.82	83.568	83.6464	83.6203	83.6901	83.6357	83.8462	83.7839	83.8062	83.733	83.781	83.785	83.7289	83.6395	83.7925	83.7893	83.621	83.8338	83.8282	83.7674	83.7005	83.7209
AK04-3B	species_7	83.5647	83.6231	83.6361	83.6673	83.5974	83.6123	83.7033	83.6607	83.6037	83.6135	83.6805	83.6228	83.7408	83.6885	83.703	83.6785	83.7115	83.7406	83.5949	83.6587	83.6587	83.6615	83.628	83.6564	83.8455	83.8708	83.7959	83.6115	83.6474	83.6208	83.6331	83.6568	83.6946	83.7332	83.7123	83.7081	83.773	83.7679	83.747	83.6425	83.7485	83.7354	83.6442	83.7573	83.7903	83.811	83.6507	83.6893
ID05-04B	species_21	83.6805	83.704	83.7075	83.7065	83.6925	83.7019	83.7339	83.7661	83.6902	83.797	83.6027	83.7828	83.8909	83.8194	83.7411	83.8892	83.8938	83.7091	83.7292	83.7369	83.7827	83.7608	83.8241	83.7278	83.9662	83.8949	83.9463	83.7192	83.743	83.7204	83.7924	83.6898	83.863	83.8875	83.838	83.8224	83.8137	83.8567	83.8724	83.6805	83.8701	83.8337	83.7158	83.8267	83.9018	83.8899	83.7467	83.7626
Streptomyces_sp._P3	species_21	83.8401	83.8689	83.8088	83.8289	83.871	83.8543	83.829	83.7885	83.8315	83.8495	83.7467	83.8967	83.8497	83.9097	83.9242	83.852	83.8819	84.0413	83.9146	83.8771	83.8396	83.8425	83.852	83.885	84.0452	84.1011	84.2113	83.7736	83.8485	83.8072	83.8866	83.8159	83.9568	83.8709	83.8705	83.8715	83.8419	83.9142	83.9324	83.7829	83.8538	83.8172	83.8214	83.8386	83.9376	83.8373	83.8351	83.851
ME08-AFT2	species_30	84.0265	84.2078	84.1155	84.098	84.0727	84.0318	84.0669	84.1007	84.1376	84.1693	83.7594	84.1944	84.1303	84.1294	84.1216	84.1771	84.1376	84.2903	84.0807	84.0258	84.0165	83.9972	84.0205	83.9872	84.1906	84.2556	84.4083	84.0424	83.9858	84.1132	84.1317	84.0074	84.1079	84.054	84.2157	84.1268	84.1139	84.107	84.0901	83.9519	84.1048	83.9906	83.9354	84.0474	84.1801	84.0278	84.0656	84.091
ME18-2-3	scabiei	83.74	83.8397	83.889	83.8778	83.8794	83.8466	83.8393	83.8489	83.8566	83.8133	83.8907	83.7786	83.8175	83.9233	83.847	83.8164	83.8349	83.859	83.8364	83.8624	83.87	83.7782	83.7921	83.7773	83.8523	84.0115	84.0042	83.7784	83.7829	83.8531	83.9117	83.7712	83.8696	83.934	83.9213	83.8685	83.9425	83.9212	83.8675	83.7544	83.8387	83.7682	83.6614	83.8298	83.8757	83.7483	83.7889	83.8174
Streptomyces_griseoruber_DSM_40281	species_159	83.9332	83.981	83.9339	83.908	83.9847	83.9206	83.9645	83.911	83.9693	83.9976	84.048	84.0471	84.1085	84.0489	84.0785	84.0129	84.0726	84.0394	83.8967	84.0052	83.9256	83.8863	83.8669	83.8446	84.0165	84.1355	84.1808	83.8969	83.9198	83.9208	84.0924	83.9285	84.0283	83.9746	84.1032	84.0988	84.0543	84.0098	84.034	83.8963	83.9756	83.9981	83.8754	84.0153	84.0632	84.0705	83.9818	83.9469
Streptomyces_griseoruber_NRRL_B-1818	species_159	83.8193	83.8468	83.8601	83.778	83.8041	83.8545	83.8894	83.8294	83.8943	83.9337	83.8888	83.9873	84.0688	84.0245	84.03	83.9842	83.9986	83.9352	83.8763	83.8632	83.8761	83.8877	83.8913	83.7781	84.0824	84.0707	84.0545	83.8244	83.8859	83.8393	83.9759	83.8437	84.0914	84.0442	84.0798	84.0062	83.9739	84.0905	84.0478	83.7808	83.971	83.9462	83.7993	84.0406	84.0568	84.0384	83.9686	83.9597
Streptomyces_sp._DSM_15324	species_367	83.9559	83.9765	83.9474	84.029	83.9969	83.9754	83.9791	83.9472	83.9269	84.035	84.0409	83.9826	84.0442	83.9856	84.0645	84.0552	84.0519	84.0662	83.8608	83.9232	83.8867	83.8993	83.9469	83.9468	84.0813	84.2171	84.1916	83.9459	83.9634	83.9374	84.0386	83.9536	84.0547	83.9893	84.1027	84.056	84.0727	84.0084	84.0571	83.9241	83.9722	84.0526	83.9656	84.0147	84.1119	84.0094	83.9975	83.9956
Streptomyces_sp._BK561	species_324	83.7227	83.8124	83.7458	83.7911	83.7589	83.7334	83.7298	83.7005	83.7149	83.7746	83.8847	83.8278	83.9037	83.8859	83.8825	83.8183	83.8662	83.8929	83.7744	83.7396	83.6855	83.7404	83.729	83.7185	83.9783	83.959	83.9241	83.7891	83.7602	83.7168	83.8647	83.6982	83.9365	83.8352	83.9004	83.8761	83.9727	83.9108	83.8885	83.7727	83.8611	83.9641	83.7456	83.8988	83.9481	83.9528	83.8148	83.8484
Streptomyces_sp._Amel2xC10	species_69	83.8824	83.9615	83.9482	83.9015	83.939	83.8723	83.964	83.9494	83.897	84.009	84.1847	83.9407	83.9634	84.004	84.0503	83.972	84.0204	83.9371	83.9053	83.8788	83.9062	83.9111	83.9446	83.9071	84.006	84.0734	84.1458	83.9366	83.9007	83.9384	84.0924	83.9225	84.0584	83.9924	84.1267	83.9959	84.0382	84.0522	84.0865	83.9452	84.0606	84.1779	83.9479	84.0422	84.1494	84.1306	83.9556	83.9836
Streptomyces_antibioticus_DSM_41481	species_69	83.8976	83.8649	83.8447	83.8994	83.8254	83.9244	83.8471	83.8589	83.9249	83.9679	84.1462	83.9895	84.0455	83.9581	83.9876	83.9703	84.0073	84.097	83.829	83.8795	83.8067	83.9008	83.8551	83.872	84.024	84.1528	84.1924	83.8262	83.8532	83.8897	84.0351	83.8645	83.9864	83.9358	84.112	84.0242	84.039	83.9938	84.0417	83.8353	84.006	84.0908	83.8635	84.0036	84.0572	84.0878	83.9058	83.9751
Streptomyces_galilaeus_ATCC_14969	species_24	83.9987	84.0486	83.9522	83.9673	84.0347	84.0541	83.9907	83.916	84.0081	84.0203	84.0868	84.136	84.0726	84.1201	84.0607	84.1264	84.1044	84.0618	83.894	83.9643	83.9276	83.9535	83.9949	83.9256	84.0323	84.1661	84.2767	83.9653	83.901	83.9552	84.082	83.9526	84.0664	84.0692	84.1355	84.0638	84.1131	84.1243	84.0727	83.9426	84.0574	84.128	83.9253	84.1096	84.0939	84.1433	83.9896	83.9077
Streptomyces_bobili_NRRL_B-1338	species_24	83.9135	84.001	83.8615	83.8962	83.9313	83.9613	83.9145	83.85	83.966	83.9963	84.0348	84.061	84.0613	84.0019	84.0646	84.0964	83.9981	83.9918	83.9581	83.9324	83.886	83.9678	83.9532	83.9217	84.0451	84.0838	84.0789	83.9065	83.9223	83.8873	84.0633	83.9124	84.0544	83.9873	84.0503	84.0319	84.0543	84.0229	83.9816	83.9155	84.0967	84.094	83.9008	84.0713	84.0811	84.1237	83.9977	84.0487
ID05-47C	species_24	83.9452	83.9932	83.8835	83.9238	84.0282	83.9778	83.9397	83.8952	83.9411	84.0277	84.116	84.03	84.1002	84.0859	84.0664	84.0589	84.0263	83.9994	83.9222	83.9963	83.9734	83.9861	83.9943	83.9743	84.0421	84.098	84.2383	83.9597	83.937	83.9242	83.9952	83.9209	83.9934	84.0058	84.1162	84.0261	84.0594	84.0449	84.0356	84.003	84.1625	84.1743	83.971	84.1177	84.0821	84.1636	84.0308	83.9394
ID05-39B	species_24	84.0393	84.1309	84.0973	84.072	84.0559	84.0476	84.0832	84.0984	84.0779	84.2396	83.8359	84.0909	84.1174	84.1211	84.073	84.1927	84.1193	84.2109	84.1597	84.1	84.0944	84.0332	84.0664	84.0407	84.1652	84.1998	84.2869	84.0564	84.0247	84.0491	84.2266	84.1296	84.1797	84.227	84.1861	84.1374	84.19	84.1383	84.1176	84.0253	84.1031	84.2164	83.993	84.1033	84.1675	84.1977	84.1404	84.1351
Streptomyces_sp._BK239	species_319	84.3481	84.3432	84.3079	84.3605	84.2887	84.3618	84.2398	84.3443	84.2933	84.3518	84.3507	84.4098	84.3591	84.3808	84.3803	84.3486	84.3519	84.3969	84.2495	84.2876	84.244	84.2921	84.2	84.2705	84.3105	84.4638	84.536	84.2511	84.33	84.2671	84.4539	84.3392	84.4289	84.3566	84.4465	84.4261	84.3981	84.4411	84.3518	84.1949	84.3917	84.3603	84.3048	84.3338	84.3882	84.3347	84.3524	84.301
Streptomyces_galbus_DSM_40089	species_142	83.6316	83.7202	83.6818	83.6008	83.7053	83.6675	83.6949	83.6773	83.7267	83.7822	83.939	83.7219	83.7875	83.7662	83.6894	83.7787	83.7208	83.7748	83.712	83.66	83.5966	83.6714	83.7687	83.6315	83.8602	83.7849	83.9261	83.7053	83.697	83.7239	83.8273	83.6518	83.7908	83.6771	83.8777	83.7042	83.7495	83.7381	83.7476	83.6391	83.7229	83.7496	83.627	83.7649	83.7169	83.7463	83.7777	83.7576
Streptomyces_lasaliensis_X-537	species_190	83.6077	83.657	83.5304	83.6145	83.6004	83.654	83.6155	83.5535	83.6347	83.6411	83.7551	83.6889	83.7248	83.5761	83.684	83.6523	83.6134	83.7117	83.6154	83.6302	83.6331	83.5982	83.6481	83.6286	83.7465	83.7426	83.8581	83.5934	83.6073	83.6128	83.786	83.638	83.7571	83.6468	83.8058	83.6751	83.72	83.7467	83.7189	83.5503	83.7089	83.6842	83.5751	83.7266	83.7108	83.6615	83.6935	83.594
Streptomyces_longwoodensis_DSM_41677	species_190	83.5521	83.5354	83.5547	83.6055	83.5405	83.5282	83.5174	83.58	83.5807	83.6481	83.7622	83.5448	83.4846	83.5167	83.5472	83.5409	83.5134	83.6126	83.5742	83.4935	83.5616	83.567	83.544	83.5413	83.61	83.6077	83.795	83.5964	83.5577	83.6022	83.7134	83.5767	83.69	83.511	83.7176	83.5678	83.6324	83.512	83.568	83.5896	83.5732	83.647	83.5709	83.6353	83.6466	83.5671	83.496	83.5635
Streptomyces_actuosus_ATCC_25421	species_47	83.6104	83.6508	83.6594	83.6127	83.6695	83.6593	83.6602	83.6852	83.6353	83.7434	83.7298	83.674	83.688	83.6573	83.66	83.6741	83.7154	83.7993	83.6941	83.7045	83.619	83.6261	83.5949	83.5888	83.7441	83.8805	83.9146	83.6783	83.6712	83.7178	83.7938	83.628	83.7349	83.6549	83.8776	83.7381	83.7231	83.7421	83.707	83.6664	83.7955	83.7876	83.7246	83.7843	83.7853	83.8114	83.6806	83.5689
Streptomyces_sp._Ru71	species_481	83.5302	83.5973	83.4936	83.5281	83.5283	83.5597	83.4916	83.5145	83.4626	83.6409	83.6732	83.6478	83.6047	83.5716	83.559	83.574	83.5206	83.5653	83.5512	83.5449	83.5417	83.5633	83.5589	83.5456	83.7775	83.7284	83.8973	83.5339	83.5591	83.5444	83.6685	83.6438	83.7649	83.6306	83.743	83.6578	83.6744	83.7107	83.7081	83.5892	83.7138	83.705	83.6154	83.7323	83.7112	83.6551	83.6254	83.6114
Streptomyces_tricolor_NRRL_B-16925	species_250	83.4675	83.5381	83.5062	83.4943	83.4554	83.4215	83.4648	83.4146	83.3729	83.5054	83.6614	83.5425	83.5439	83.5825	83.4425	83.5416	83.4999	83.4867	83.4927	83.5142	83.4513	83.5267	83.5297	83.4614	83.5502	83.6286	83.6155	83.4464	83.4437	83.4986	83.642	83.5283	83.4793	83.5437	83.6302	83.5572	83.5132	83.5357	83.4921	83.4524	83.5263	83.474	83.4095	83.4626	83.4815	83.4164	83.4676	83.3831
Streptomyces_reticuli	species_250	83.3067	83.3143	83.3389	83.164	83.2083	83.3015	83.2471	83.2262	83.3063	83.3019	83.5126	83.3684	83.2787	83.2742	83.2388	83.3451	83.3235	83.4318	83.2928	83.2989	83.2365	83.2043	83.2009	83.1396	83.2962	83.4107	83.5392	83.2256	83.2489	83.2561	83.4181	83.2872	83.3054	83.2962	83.4253	83.2926	83.2681	83.3182	83.2365	83.1846	83.3961	83.3481	83.2209	83.2794	83.3505	83.3728	83.2018	83.2185
Streptomyces_sp._FBKL.4005	species_250	83.337	83.3527	83.2618	83.2175	83.2703	83.2907	83.2488	83.2663	83.2896	83.3983	83.4536	83.357	83.3677	83.4058	83.3612	83.3358	83.3743	83.4795	83.2569	83.3208	83.2553	83.2892	83.3772	83.2344	83.2826	83.5317	83.5659	83.3162	83.3449	83.3158	83.4734	83.2948	83.4199	83.4352	83.4837	83.4211	83.3334	83.4224	83.3509	83.2757	83.3978	83.3762	83.2424	83.3508	83.3427	83.3905	83.3736	83.2921
Streptomyces_sp._NRRL_WC-3725	species_70	83.3597	83.5093	83.4216	83.3701	83.4417	83.4281	83.3699	83.3194	83.4303	83.5339	83.6303	83.4673	83.5079	83.4838	83.487	83.5065	83.4454	83.4894	83.3952	83.4589	83.3379	83.3945	83.3928	83.3614	83.4651	83.4749	83.6164	83.469	83.5227	83.4748	83.5935	83.4972	83.512	83.5921	83.6145	83.5083	83.5567	83.5252	83.5046	83.3847	83.4705	83.4941	83.3787	83.451	83.4476	83.5345	83.3744	83.3878
Streptomyces_flaveolus_NRRL_B-1589	species_70	83.192	83.3545	83.2357	83.2442	83.2764	83.2788	83.2416	83.1853	83.2114	83.3487	83.4129	83.3139	83.43	83.3352	83.4177	83.4447	83.419	83.4539	83.1721	83.2985	83.157	83.2579	83.2359	83.2563	83.3686	83.4698	83.5752	83.2678	83.2493	83.2181	83.3888	83.2719	83.5062	83.4748	83.5473	83.3502	83.3898	83.3523	83.3722	83.2547	83.4233	83.4052	83.233	83.3988	83.3167	83.4225	83.2926	83.3304
Streptomyces_sp._NRRL_F-3307	species_70	83.1867	83.3898	83.2865	83.2258	83.2661	83.3051	83.298	83.269	83.2404	83.3104	83.438	83.41	83.4521	83.3168	83.4308	83.5004	83.4449	83.4789	83.1939	83.2504	83.1794	83.2383	83.3191	83.1816	83.3738	83.4214	83.5769	83.2839	83.3162	83.2488	83.4643	83.3076	83.4868	83.516	83.5625	83.4853	83.4668	83.4486	83.3969	83.2964	83.5047	83.4529	83.2576	83.4473	83.3906	83.4902	83.3578	83.347
Streptomyces_flaveus_NRRL_WC-3505	species_70	83.1914	83.3455	83.2606	83.2652	83.246	83.2143	83.242	83.24	83.2299	83.3404	83.4841	83.3516	83.404	83.3267	83.3939	83.4529	83.4412	83.452	83.1891	83.2424	83.2123	83.3134	83.2738	83.2003	83.347	83.4158	83.6225	83.2665	83.3074	83.2644	83.4494	83.2697	83.4521	83.4026	83.5379	83.4295	83.5028	83.3846	83.447	83.3017	83.4881	83.4914	83.268	83.4949	83.3358	83.4422	83.2969	83.2772
Streptomyces_antibioticus_NRRL_B-2032	species_70	83.2963	83.4074	83.319	83.2419	83.3196	83.3075	83.2511	83.269	83.2655	83.4292	83.4623	83.38	83.4086	83.3602	83.3697	83.4253	83.3987	83.4295	83.2667	83.2963	83.3267	83.3579	83.2815	83.2952	83.4607	83.5153	83.6481	83.3166	83.3456	83.402	83.4975	83.3667	83.4619	83.5017	83.593	83.4198	83.47	83.4925	83.4838	83.3133	83.4678	83.4969	83.316	83.4538	83.4478	83.4622	83.346	83.2685
Streptomyces_sp._NRRL_WC-3744	species_70	83.2191	83.3616	83.2645	83.2743	83.3191	83.2592	83.2362	83.2053	83.2388	83.4162	83.4756	83.3442	83.306	83.2998	83.3331	83.4667	83.3553	83.3913	83.2012	83.2894	83.1871	83.2316	83.2049	83.1271	83.389	83.3864	83.6481	83.3365	83.2829	83.2695	83.4209	83.2217	83.3869	83.3821	83.4957	83.3999	83.345	83.3762	83.3988	83.2946	83.3915	83.4162	83.2162	83.3459	83.3375	83.3034	83.2656	83.2598
Streptomyces_sp._NRRL_S-1896	species_70	83.2716	83.401	83.2627	83.3115	83.3789	83.3773	83.3159	83.2586	83.3844	83.415	83.4578	83.4229	83.4705	83.465	83.4838	83.4764	83.3773	83.4816	83.2917	83.3421	83.2704	83.337	83.3344	83.2957	83.5453	83.5325	83.7073	83.3799	83.3751	83.3569	83.4881	83.3747	83.583	83.4973	83.5448	83.4382	83.5323	83.5443	83.5204	83.3283	83.5029	83.5485	83.3321	83.5149	83.5099	83.4472	83.338	83.3668
Streptomyces_sp._NRRL_WC-3723	species_70	83.261	83.3607	83.293	83.2225	83.3013	83.2527	83.2291	83.2295	83.2967	83.3627	83.4453	83.3393	83.3477	83.3942	83.3697	83.3738	83.3523	83.4951	83.2652	83.3583	83.2595	83.3522	83.2854	83.2002	83.4705	83.4372	83.5807	83.3319	83.373	83.3752	83.534	83.3662	83.4889	83.4623	83.547	83.4414	83.4319	83.5266	83.4581	83.3055	83.3782	83.4116	83.2624	83.3849	83.3569	83.4234	83.3288	83.2785
Streptomyces_sp._BK387	species_322	83.0784	83.2186	83.0719	83.0656	83.1062	83.0941	83.0559	83.0543	83.0749	83.2628	83.3548	83.2407	83.2528	83.23	83.1809	83.2114	83.201	83.3005	83.0844	83.1542	83.066	83.1978	83.1611	83.1412	83.2343	83.311	83.3736	83.1245	83.1118	83.1115	83.3224	83.1132	83.2407	83.2443	83.2651	83.2157	83.2479	83.2095	83.2884	83.0651	83.1735	83.2333	83.0828	83.1919	83.1987	83.1915	83.0982	83.1662
Streptomyces_sp._Ru62	species_322	83.2173	83.3389	83.2072	83.2747	83.2399	83.2501	83.2567	83.2548	83.2478	83.3746	83.5437	83.3596	83.344	83.3658	83.3029	83.3617	83.3827	83.4293	83.2864	83.2927	83.2273	83.321	83.3322	83.2085	83.4205	83.5281	83.5578	83.2735	83.3081	83.2728	83.4443	83.2576	83.4253	83.3296	83.4092	83.3329	83.3094	83.4255	83.3516	83.2459	83.323	83.3364	83.2085	83.3765	83.3447	83.438	83.2819	83.3117
Streptomyces_hygroscopicus_subsp._jinggangensis_5008	species_118	83.2664	83.4448	83.2617	83.2833	83.2623	83.3036	83.248	83.3275	83.3213	83.409	83.5689	83.3137	83.3128	83.3568	83.3573	83.3914	83.3824	83.486	83.2702	83.2645	83.2803	83.3492	83.3367	83.3245	83.5328	83.572	83.649	83.2841	83.2576	83.2827	83.5187	83.2445	83.4352	83.3445	83.4439	83.3747	83.338	83.42	83.427	83.318	83.3759	83.4584	83.3106	83.3402	83.4497	83.3896	83.2284	83.2919
Streptomyces_hygroscopicus_subsp._jinggangensis_TL01	species_118	83.3316	83.484	83.3934	83.3415	83.3108	83.3645	83.3975	83.3813	83.3215	83.4544	83.6202	83.4391	83.4475	83.441	83.4314	83.4578	83.4791	83.5797	83.3573	83.3732	83.3096	83.3766	83.4236	83.3852	83.5121	83.5807	83.6715	83.3758	83.3845	83.3227	83.5541	83.3456	83.4813	83.4322	83.5893	83.413	83.4461	83.5094	83.5492	83.3572	83.4414	83.5232	83.2651	83.4304	83.4754	82.9035	83.3519	83.3732
Streptomyces_corchorusii_DSM_40340	species_118	83.1912	83.3108	83.2715	83.2551	83.2273	83.2938	83.2166	83.2181	83.2256	83.4383	83.4418	83.2722	83.3191	83.2994	83.3364	83.2998	83.3168	83.4433	83.2843	83.3515	83.3184	83.2964	83.2698	83.2885	83.3942	83.4059	83.5853	83.2278	83.2444	83.2014	83.462	83.2623	83.4101	83.3262	83.4517	83.3126	83.374	83.3656	83.4455	83.2262	83.2552	83.361	83.2509	83.3002	83.3766	83.3506	83.3758	83.4135
Streptomyces_hygroscopicus_subsp._limoneus_KCTC_1717	species_118	83.3161	83.3015	83.3424	83.2054	83.2393	83.3505	83.3017	83.3085	83.2661	83.3521	83.4186	83.2927	83.4131	83.3403	83.4197	83.4173	83.3543	83.5081	83.3177	83.3176	83.2261	83.3436	83.3102	83.3611	83.4014	83.5549	83.6559	83.2738	83.3111	83.2856	83.4664	83.2994	83.4207	83.3665	83.4148	83.4121	83.4157	83.4012	83.4596	83.3188	83.4534	83.386	83.2502	83.4479	83.3873	83.4489	83.2932	83.344
Streptomyces_sp._NRRL_B-3648	species_428	83.3853	83.4843	83.3478	83.3732	83.4495	83.3514	83.4324	83.3489	83.3351	83.5084	83.6603	83.4834	83.5275	83.5194	83.4521	83.4807	83.5079	83.5257	83.4009	83.3886	83.3514	83.4199	83.3838	83.3192	83.5101	83.4269	83.6172	83.3651	83.3342	83.3701	83.5689	83.3536	83.4764	83.4969	83.5646	83.4907	83.4397	83.4766	83.4238	83.3235	83.3808	83.5588	83.3806	83.4646	83.4112	83.5358	83.4017	83.3575
Streptomyces_sp._NRRL_S-1022	species_428	83.2557	83.2808	83.1793	83.21	83.3055	83.2134	83.196	83.257	83.2362	83.4174	83.411	83.3161	83.3685	83.3244	83.2798	83.3671	83.337	83.3733	83.2067	83.2569	83.254	83.2719	83.2436	83.2068	83.321	83.4529	83.385	83.2345	83.2164	83.2702	83.356	83.2487	83.355	83.3121	83.38	83.3649	83.2977	83.3461	83.3556	83.226	83.2574	83.3792	83.1753	83.2808	83.2876	83.3152	83.2442	83.2495
Streptomyces_lavenduligriseus_NRRL_ISP-5487	species_46	82.9732	83.0171	83.0601	83.0372	83.0275	83.0485	83.0602	82.9958	83.0201	83.1609	83.2524	83.1954	83.2359	83.1812	83.1379	83.2054	83.136	83.2084	83.0513	82.9954	82.9732	82.9616	82.922	83.0192	83.1823	83.2027	83.2598	82.9774	83.0736	83.0387	83.2033	83.069	83.1253	83.1451	83.1878	83.2223	83.1586	83.1384	83.208	83.0572	83.1457	83.2601	83.0249	83.1288	83.1527	83.1968	83.1102	83.1494
Streptomyces_achromogenes_subsp._achromogenes_NRRL_B-2120	species_46	83.0605	83.2038	83.1279	83.1444	83.1584	83.1373	83.1533	83.0869	83.2359	83.2531	83.3202	83.2003	83.2911	83.2295	83.2349	83.2212	83.1676	83.2863	83.1698	83.2215	83.1463	83.1552	83.1814	83.2023	83.3189	83.3719	83.4181	83.1547	83.1871	83.0978	83.2754	83.1504	83.2663	83.2052	83.236	83.2361	83.2464	83.2578	83.2801	83.1077	83.2888	83.329	83.1583	83.2785	83.2627	83.2747	83.2116	83.163
Streptomyces_sp._NRRL_S-31	species_449	82.9042	82.9384	82.9256	82.9412	82.963	82.9597	82.9327	82.9375	82.9322	82.9984	83.2174	82.9432	82.9516	82.8957	82.9256	83.0036	82.9965	82.9478	82.9066	82.9258	82.9032	82.9186	83.0286	82.9357	83.0528	83.1398	83.1721	82.823	82.8675	82.8347	83.0996	82.9255	82.9532	82.9065	82.9467	82.9629	82.8978	82.9303	82.9405	82.9069	82.9721	82.989	82.9103	82.9863	82.9953	82.3375	82.8773	82.9366
Streptomyces_sp._Z022	species_532	83.1282	83.0402	83.0661	83.041	83.0732	83.0054	83.0426	83.0641	83.0648	83.1574	83.2664	83.212	83.1324	83.1472	83.0753	83.2253	83.1358	83.2224	82.9885	83.0248	83.0408	82.9883	82.9443	83.0423	83.1926	83.3007	83.4744	83.0309	83.0177	82.9761	83.1689	83.0396	83.1766	83.0866	83.2576	83.1577	83.1354	83.1626	83.1403	83.0056	83.185	83.2261	83.0397	83.1508	83.1429	83.1458	83.0656	83.0808
Streptomyces_sp._1222.5	species_267	83.2901	83.3725	83.285	83.2128	83.2851	83.2617	83.29	83.3278	83.3008	83.4025	83.5814	83.2962	83.2944	83.2645	83.3045	83.3636	83.3362	83.4415	83.2762	83.2399	83.2257	83.358	83.2875	83.2137	83.4456	83.56	83.5952	83.2806	83.2946	83.3453	83.502	83.2859	83.3298	83.3307	83.4288	83.3227	83.3389	83.2822	83.2942	83.218	83.3594	83.3485	83.2229	83.2778	83.3161	83.33	83.3002	83.2691
Streptomyces_sp._5112.2	species_267	83.3733	83.4196	83.3483	83.3226	83.3403	83.3232	83.3806	83.3573	83.3298	83.4401	83.5592	83.3749	83.3498	83.3068	83.3939	83.3734	83.3649	83.5638	83.3116	83.3164	83.3165	83.366	83.3519	83.2197	83.441	83.6331	83.6727	83.309	83.3782	83.3503	83.5248	83.3167	83.372	83.3162	83.4789	83.3177	83.3673	83.308	83.3678	83.2498	83.3769	83.3519	83.2908	83.3001	83.3564	83.2906	83.3525	83.2763
Streptomyces_sp._2231.1	species_267	83.0874	83.2813	83.1682	83.1588	83.1809	83.2019	83.2137	83.2112	83.1216	83.3043	83.5113	83.185	83.2159	83.2032	83.2346	83.2092	83.2052	83.3483	83.1955	83.2523	83.1413	83.1196	83.0922	83.1267	83.2322	83.4166	83.6001	83.2438	83.1738	83.2304	83.3667	83.1852	83.2889	83.2898	83.3812	83.2278	83.3069	83.2384	83.2059	83.1454	83.1915	83.2383	83.1738	83.1596	83.1562	83.2057	83.1446	83.1208
Streptomyces_sp._PanSC9	species_267	83.3558	83.4093	83.3208	83.3496	83.3866	83.3839	83.3321	83.2787	83.3218	83.4069	83.5591	83.4048	83.4253	83.443	83.3581	83.4184	83.4889	83.5783	83.29	83.3413	83.3043	83.2943	83.3467	83.351	83.4846	83.6764	83.7545	83.3504	83.342	83.3399	83.5926	83.3942	83.4668	83.5068	83.5489	83.4188	83.4283	83.4296	83.4014	83.3338	83.4994	83.4533	83.3662	83.5279	83.5063	83.5355	83.4447	83.3731
Streptomyces_sp._CB01883	species_267	83.2423	83.3808	83.2706	83.3836	83.3679	83.3324	83.305	83.3432	83.3536	83.398	83.5587	83.3401	83.3498	83.3321	83.4086	83.3962	83.4101	83.4813	83.2463	83.2346	83.2146	83.3527	83.2946	83.2517	83.4081	83.5036	83.5396	83.2669	83.3728	83.3406	83.5021	83.2803	83.3607	83.3206	83.441	83.3092	83.3143	83.3793	83.2806	83.2187	83.2696	83.4056	83.2408	83.3271	83.2937	83.3276	83.2698	83.2967
Streptomyces_durhamensis_NRRL_B-3309	species_128	83.0499	83.1937	83.1147	83.097	83.0674	83.0945	83.0605	83.1122	83.0486	83.1681	83.275	83.1386	83.1801	83.174	83.183	83.1829	83.2303	83.1817	83.1399	83.2029	83.1692	83.1934	83.1534	83.1664	83.2948	83.2322	83.4108	83.1156	83.1825	83.1322	83.3347	83.1876	83.2474	83.303	83.3243	83.1979	83.2185	83.2549	83.1976	83.0788	83.2561	83.2808	83.153	83.2718	83.2422	83.3575	83.1383	83.1575
Streptomyces_puniciscabiei_TW1S1	species_243	83.3189	83.2863	83.2463	83.1801	83.2016	83.2324	83.2226	83.1841	83.193	83.3307	83.3011	83.3361	83.2291	83.3038	83.3193	83.2236	83.3213	83.4458	83.2452	83.1877	83.1161	83.2183	83.2338	83.166	83.3984	83.4709	83.6881	83.2394	83.2209	83.241	83.38	83.231	83.3506	83.2987	83.3666	83.3072	83.3229	83.3439	83.2956	83.2721	83.4135	83.4037	83.2253	83.3219	83.382	83.3772	83.2157	83.1979
Streptomyces_puniciscabiei_NRRL_B-24456	species_242	83.2905	83.341	83.2503	83.2143	83.2623	83.254	83.2604	83.229	83.2595	83.4002	83.3388	83.3743	83.2794	83.3247	83.2992	83.3007	83.3256	83.3494	83.2385	83.3014	83.2573	83.3256	83.3178	83.2769	83.2656	83.4183	83.4604	83.2504	83.3561	83.3327	83.4567	83.3716	83.4738	83.2612	83.4295	83.4158	83.3619	83.3778	83.3668	83.3342	83.3939	83.3492	83.3081	83.4284	83.3218	83.3601	83.3214	83.3269
Streptomyces_roseochromogenus_subsp._oscitans_DS_12.976	species_255	83.0477	83.0826	83.0158	83.0372	83.0225	83.0594	83.0367	82.9718	83.0153	83.1125	83.2225	83.0343	83.063	83.0448	83.1141	83.134	83.0959	83.2054	83.0084	83.0441	83.0144	83.042	83.0242	83.0528	83.2156	83.3252	83.4494	83.0012	83.023	83.0468	83.1317	83.0247	83.1128	83.111	83.1997	83.1917	83.1786	83.1381	83.1179	82.9903	83.1781	83.2612	83.0516	83.1312	83.1473	83.1097	83.1152	83.0707
Streptomyces_sp._IMTB_2501	species_386	82.9666	83.0388	82.9702	82.9492	82.9882	82.967	83.0157	82.9449	82.9583	83.0435	83.2223	83.0046	82.9978	82.9884	83.0157	83.0321	83.0342	83.0933	82.942	82.9922	82.928	82.9418	82.9524	82.9239	83.038	83.204	83.3206	82.9516	83.0553	83.0388	83.1702	82.9987	83.0606	83.0289	83.2268	83.0555	83.0339	83.0527	83.0122	82.9273	83.0586	83.0854	82.9545	83.0062	83.0305	83.1218	82.9763	82.9606
Streptomyces_yokosukanensis_DSM_40224	species_561	83.024	83.1742	83.0653	83.0989	83.1003	83.0832	83.0852	83.1156	83.1618	83.2108	83.211	83.139	83.2202	83.1249	83.1743	83.1904	83.1942	83.1887	83.0737	83.1528	83.1188	83.0767	83.1411	83.0929	83.3012	83.279	83.4458	83.1253	83.1927	83.1323	83.2894	83.0613	83.3017	83.1614	83.3102	83.2027	83.1872	83.2444	83.2712	83.1155	83.1653	83.2342	83.0527	83.1423	83.1547	83.2289	83.0951	83.1357
Streptomyces_sp._MMG1121	species_402	83.1683	83.2324	83.0599	83.142	83.1285	83.1251	83.1274	83.1234	83.1386	83.222	83.3712	83.228	83.1706	83.1332	83.1798	83.2146	83.2854	83.1664	83.1429	83.1323	83.202	83.2079	83.1999	83.2309	83.3192	83.3603	83.4122	83.1954	83.2551	83.2015	83.3618	83.1587	83.251	83.2283	83.3002	83.278	83.219	83.1816	83.2298	83.2347	83.2989	83.3619	83.1163	83.3027	83.2712	83.2491	83.2132	83.1774
Streptomyces_sp._FXJ1.172	species_375	83.2496	83.3188	83.265	83.3089	83.2669	83.3488	83.3236	83.2825	83.3641	83.3544	83.485	83.4642	83.4933	83.384	83.4367	83.4587	83.4916	83.3571	83.2595	83.3849	83.2972	83.3554	83.3157	83.3851	83.4944	83.4364	83.5606	83.3736	83.2995	83.368	83.4309	83.3523	83.3986	83.379	83.4431	83.4818	83.4532	83.3948	83.4459	83.3622	83.4008	83.4488	83.2841	83.4656	83.4382	83.3984	83.307	83.4627
Streptomyces_sp._MUSC_14	species_407	82.9698	83.1092	82.9836	82.9715	83.0453	82.9357	83.0007	83.0018	82.9889	83.126	83.2072	83.1077	83.1256	83.1103	83.1581	83.1408	83.0561	83.1544	82.9363	83.0024	82.9719	83.1397	83.1251	83.0534	83.1703	83.2059	83.3623	83.0693	82.9813	83.0054	83.2333	83.0392	83.1723	83.1273	83.1915	83.1207	83.1856	83.154	83.1502	83.0233	83.1818	83.1802	83.0482	83.1124	83.0888	83.1166	83.0314	83.088
Streptomyces_cellostaticus_DSM_40189	species_107	83.4496	83.503	83.3701	83.4644	83.4343	83.3914	83.4295	83.379	83.4569	83.5439	83.6103	83.526	83.4943	83.5232	83.5207	83.573	83.4973	83.5959	83.4093	83.4625	83.3472	83.3908	83.4032	83.3466	83.5602	83.6165	83.8525	83.5181	83.4609	83.4411	83.5991	83.4665	83.6423	83.5072	83.5855	83.5441	83.595	83.5628	83.549	83.4383	83.475	83.582	83.484	83.5394	83.5226	83.5381	83.4573	83.4278
Streptomyces_griseochromogenes_ATCC_14511	species_153	83.1892	83.2215	83.1463	83.2355	83.196	83.1618	83.1658	83.1892	83.2022	83.3438	83.4473	83.3124	83.3548	83.3387	83.3489	83.3449	83.3613	83.4307	83.2182	83.1727	83.1833	83.2481	83.2469	83.1854	83.2943	83.478	83.6554	83.2414	83.2515	83.1868	83.4613	83.1952	83.3442	83.3146	83.525	83.4107	83.391	83.3445	83.285	83.1622	83.3325	83.3443	83.1687	83.3173	83.3376	83.3938	83.2716	83.261
Streptomyces_sp._3212.4	species_278	83.2321	83.3691	83.2052	83.2783	83.2389	83.2156	83.2513	83.2008	83.2252	83.3249	83.4548	83.3591	83.4112	83.3193	83.3744	83.3956	83.3539	83.3828	83.2022	83.2017	83.2108	83.2757	83.2639	83.2548	83.3362	83.5458	83.6662	83.2073	83.2336	83.2256	83.3984	83.1699	83.3055	83.3438	83.4258	83.2721	83.2819	83.3849	83.3641	83.1752	83.3791	83.4029	83.2337	83.2501	83.3545	82.7801	83.248	83.2501
Streptomyces_sp._3212.5	species_278	83.2241	83.3022	83.2347	83.1755	83.1525	83.1858	83.2262	83.1174	83.1527	83.3768	83.4836	83.2056	83.2912	83.2359	83.2057	83.2856	83.2322	83.345	83.1377	83.1926	83.1153	83.1774	83.1692	83.158	83.3158	83.3287	83.5406	83.192	83.2101	83.1698	83.2965	83.2044	83.3574	83.2001	83.3173	83.2038	83.286	83.2626	83.2062	83.1782	83.256	83.3002	83.1981	83.2617	83.213	83.2348	83.1979	83.2072
Streptomyces_sp._67	species_278	83.1779	83.3146	83.1879	83.1892	83.1947	83.2323	83.1955	83.1888	83.2563	83.2962	83.4754	83.2977	83.3199	83.3069	83.382	83.4143	83.2774	83.4008	83.1421	83.2064	83.1793	83.2183	83.2532	83.2982	83.3642	83.5124	83.69	83.1884	83.2946	83.251	83.4044	83.2517	83.3494	83.3527	83.4811	83.3605	83.4378	83.3204	83.3335	83.1572	83.3363	83.2478	83.1356	83.3559	83.3817	83.3221	83.3223	83.3481
Streptomyces_sp._Ag109_G2-15	species_127	83.6183	83.6729	83.6245	83.5835	83.5804	83.6801	83.6108	83.5495	83.646	83.7203	83.764	83.6784	83.6459	83.7428	83.763	83.7343	83.6835	83.7685	83.5789	83.5622	83.5668	83.5883	83.545	83.62	83.8215	83.932	83.9909	83.6648	83.6721	83.6211	83.7959	83.5993	83.8102	83.7977	83.8442	83.8583	83.7894	83.7758	83.8298	83.6219	83.7539	83.8036	83.6125	83.7225	83.7696	83.7727	83.6391	83.6375
Streptomyces_sp._Ag109_G2-1	species_127	83.6183	83.6729	83.6245	83.5835	83.5804	83.6801	83.6108	83.5495	83.646	83.7203	83.764	83.6784	83.6459	83.7428	83.763	83.7343	83.6835	83.7685	83.5789	83.5622	83.5668	83.5883	83.545	83.62	83.8215	83.932	83.9909	83.6648	83.6721	83.6211	83.7959	83.5993	83.8102	83.7977	83.8442	83.8583	83.7894	83.7758	83.8298	83.6219	83.7539	83.8036	83.6125	83.7225	83.7696	83.7727	83.6391	83.6375
Streptomyces_sp._59	species_127	83.6323	83.6441	83.624	83.5987	83.5986	83.5734	83.6156	83.6032	83.5783	83.6819	83.7643	83.7494	83.7151	83.7639	83.8394	83.7591	83.7715	83.7639	83.5285	83.5438	83.5215	83.55	83.6265	83.4771	83.7824	83.9527	84.0479	83.6253	83.6074	83.6273	83.6891	83.6213	83.8612	83.7173	83.9029	83.7918	83.808	83.7944	83.7709	83.5989	83.7501	83.7965	83.5145	83.7791	83.7907	83.7833	83.7244	83.7258
Streptomyces_sp._Ag82_O1-9	species_127	83.6005	83.682	83.5465	83.5857	83.6283	83.5496	83.648	83.6048	83.6169	83.7374	83.7981	83.6373	83.7066	83.632	83.6477	83.5999	83.6823	83.7412	83.5679	83.5751	83.5284	83.5801	83.5903	83.5397	83.7169	83.7886	83.9152	83.6764	83.7197	83.6258	83.7886	83.6266	83.8026	83.7266	83.8754	83.7889	83.7292	83.8061	83.7727	83.6049	83.7786	83.8435	83.5726	83.7088	83.7791	83.7528	83.6706	83.5924
Streptomyces_sp._73	species_127	83.6337	83.6605	83.5737	83.5446	83.5521	83.5844	83.5911	83.5793	83.6177	83.7544	83.7169	83.7031	83.7315	83.7184	83.7315	83.7195	83.7007	83.7993	83.6356	83.6255	83.5882	83.573	83.5982	83.5612	83.7591	83.9127	83.9748	83.6373	83.6301	83.5871	83.7105	83.6317	83.8743	83.7814	83.9578	83.827	83.7958	83.8736	83.8797	83.6823	83.7756	83.8437	83.5813	83.7603	83.8333	83.7992	83.7201	83.7044
Streptomyces_diastatochromogenes_DSM_40608	species_127	83.5439	83.6975	83.618	83.6571	83.6025	83.6041	83.6273	83.5738	83.5693	83.6763	83.7193	83.736	83.7176	83.7934	83.7722	83.7676	83.7999	83.7093	83.5535	83.5251	83.4715	83.6318	83.6485	83.569	83.8241	83.8353	83.7875	83.665	83.6149	83.6454	83.6693	83.6329	83.7537	83.709	83.8082	83.7679	83.7597	83.7186	83.783	83.5221	83.6862	83.7836	83.5383	83.7017	83.7651	83.7653	83.6431	83.6803
Streptomyces_sp._69	species_283	83.6777	83.6359	83.5997	83.6274	83.6256	83.6294	83.584	83.6458	83.5962	83.6936	83.8819	83.7043	83.7238	83.7921	83.6961	83.7122	83.7406	83.806	83.5897	83.5955	83.5914	83.6286	83.6375	83.679	83.7078	83.7921	83.8449	83.6393	83.6216	83.6708	83.8155	83.6081	83.7095	83.6886	83.7581	83.7312	83.7183	83.7005	83.6913	83.6145	83.7842	83.7179	83.7084	83.8131	83.8241	83.7859	83.6284	83.5996
Streptomyces_collinus_Tu_365	species_117	83.4953	83.5566	83.4883	83.4675	83.5112	83.4766	83.5331	83.4326	83.5586	83.6465	83.6561	83.603	83.6284	83.6208	83.616	83.6443	83.5955	83.7489	83.488	83.4089	83.4271	83.4698	83.4804	83.4634	83.5963	83.7897	83.8533	83.4523	83.382	83.4015	83.6882	83.4358	83.6283	83.5651	83.7125	83.5414	83.5934	83.6183	83.6093	83.4837	83.7299	83.6386	83.5041	83.5809	83.6096	83.566	83.5731	83.4624
Streptomyces_sp._BK141	species_117	83.3934	83.481	83.4162	83.3714	83.3731	83.4487	83.3815	83.3668	83.3853	83.4461	83.6412	83.4621	83.5309	83.3932	83.4602	83.4938	83.4442	83.508	83.3006	83.4027	83.2491	83.4221	83.3938	83.3846	83.4909	83.5159	83.5588	83.3263	83.3437	83.3506	83.4244	83.3249	83.3701	83.429	83.4935	83.3974	83.359	83.4409	83.3481	83.3544	83.4589	83.432	83.3471	83.5591	83.4666	83.4279	83.2415	83.271
WI03-4A	species_117	83.392	83.4709	83.3282	83.3435	83.4312	83.4659	83.4391	83.4243	83.4259	83.517	83.5632	83.3932	83.4732	83.464	83.4501	83.4738	83.4595	83.586	83.43	83.4304	83.4559	83.4918	83.5274	83.4036	83.5261	83.557	83.7434	83.3948	83.3776	83.3941	83.5376	83.3876	83.5399	83.5331	83.5952	83.4461	83.4846	83.5223	83.5111	83.3762	83.4945	83.5404	83.4082	83.4859	83.4865	83.5535	83.4789	83.3987
Streptomyces_bungoensis_DSM_41781	species_96	83.4846	83.5616	83.4569	83.4468	83.5114	83.4596	83.4893	83.4829	83.4308	83.551	83.743	83.5829	83.6102	83.5258	83.5414	83.5168	83.4765	83.6853	83.5856	83.5995	83.4955	83.4949	83.584	83.5051	83.6037	83.7875	83.7758	83.5726	83.5242	83.5654	83.7313	83.5254	83.7022	83.6092	83.7645	83.6308	83.6779	83.6297	83.5875	83.505	83.5647	83.6292	83.6	83.6376	83.6767	83.5736	83.6004	83.6112
Streptomyces_sp._L2	species_391	83.5148	83.5619	83.5101	83.4381	83.4959	83.4967	83.4759	83.4637	83.5012	83.4959	83.6019	83.6267	83.6141	83.5813	83.6199	83.6109	83.5485	83.6281	83.4261	83.4735	83.4011	83.5276	83.4702	83.4284	83.5428	83.6419	83.8334	83.407	83.4337	83.4794	83.6193	83.4443	83.5431	83.5766	83.6536	83.5525	83.4545	83.5637	83.4702	83.4302	83.5564	83.5706	83.4061	83.5272	83.5046	83.5538	83.4272	83.4101
Streptomyces_misionensis_DSM_40306	species_207	82.9317	83.0074	82.868	82.863	82.9197	82.881	82.8703	82.8768	82.8615	82.9893	83.1802	82.8989	82.9185	82.9472	82.9124	82.8902	82.8903	83.0287	82.7778	82.8152	82.7843	82.9692	82.8672	82.8283	83.0114	83.1836	83.255	82.8742	82.8435	82.8836	83.0156	82.8404	82.9232	82.9175	82.9748	82.8857	82.9231	82.9415	82.8777	82.804	82.9533	82.9119	82.8107	82.8499	82.8836	82.8278	82.7628	82.8053
Streptomyces_sp._F-1	species_207	82.937	82.9684	82.9076	82.9492	82.9286	82.8059	82.9189	82.8804	82.8511	82.9678	83.0544	82.9446	83.0401	83.035	83.0559	83.0468	82.9917	83.0191	82.9069	82.9631	82.931	82.9023	82.9443	82.9747	83.0356	83.1152	83.2873	82.908	82.8983	82.9774	83.0297	82.9227	83.0877	83.0323	83.1553	83.0488	83.071	83.1047	83.0413	82.9275	83.0911	83.1088	82.9145	83.0893	83.1274	82.9838	82.8602	83.0245
Streptomyces_sp._endophyte_N2	species_154	82.9097	82.8573	82.7804	82.7354	82.769	82.7323	82.7528	82.7857	82.7937	82.9373	83.0396	82.8096	82.8723	82.8892	82.8852	82.8775	82.8305	82.9357	82.7847	82.7553	82.7343	82.8457	82.8436	82.8832	82.9468	83.046	83.1813	82.7801	82.7825	82.7406	82.9529	82.7672	82.8638	82.8118	82.9806	82.8255	82.8413	82.8475	82.875	82.7843	82.9821	82.9827	82.8141	82.9691	82.9506	82.3261	82.8825	82.827
Streptomyces_griseofuscus_NG1-7	species_154	82.8192	82.9206	82.6941	82.7843	82.7573	82.7893	82.7709	82.7992	82.7759	82.9385	83.0035	82.8804	82.8869	82.9076	82.8375	82.843	82.8318	83.0086	82.7314	82.7184	82.7547	82.7679	82.6796	82.8041	82.878	82.9802	83.1158	82.8299	82.8277	82.8376	82.9656	82.7735	82.9452	82.8132	82.9717	82.9763	82.9409	82.8505	82.8867	82.7256	82.9483	82.964	82.8203	82.9705	82.9206	82.9172	82.7475	82.7346
Streptomyces_sp._S816	species_154	82.8226	82.8073	82.7882	82.7977	82.7915	82.8367	82.7648	82.7898	82.7703	82.9555	82.9122	82.8979	82.9263	82.875	82.9098	82.9302	82.9116	83.0256	82.7992	82.7487	82.7218	82.7999	82.7906	82.7221	82.8978	82.903	83.0906	82.8283	82.8364	82.807	82.9553	82.7944	82.9612	82.9212	83.0778	82.9734	82.9426	82.8424	82.9186	82.8123	82.8909	82.9179	82.7824	82.8773	82.9147	82.9177	82.8452	82.8077
Streptomyces_murinus_NRRL_B-2286	species_154	82.8693	82.9184	82.8798	82.8806	82.8632	82.8289	82.8696	82.8294	82.8465	82.9933	82.9642	82.9992	82.9824	82.9399	83.0264	83.0302	82.9295	82.99	82.8684	82.8822	82.8811	82.9387	82.9028	82.9071	83.0432	82.9963	83.1968	82.8689	82.9053	82.9149	82.9813	82.8819	83.071	82.9789	83.077	83.0149	83.0564	82.9412	83.0355	82.8174	82.9195	83.0131	82.9055	83.0115	82.9648	82.9326	82.9341	82.9006
Streptomyces_griseofuscus_NRRL_B-5429	species_154	82.7769	82.8725	82.7307	82.752	82.7712	82.8311	82.7543	82.7818	82.8054	82.7911	82.9719	82.8865	82.8764	82.8145	82.8391	82.8748	82.8425	82.8758	82.6774	82.7258	82.6783	82.8523	82.823	82.7523	82.9429	82.9967	83.1094	82.6983	82.7855	82.7268	82.8499	82.7538	82.854	82.8418	82.9068	82.7974	82.8487	82.8462	82.882	82.734	82.9018	82.8628	82.6864	82.8119	82.9113	82.871	82.7242	82.8058
Streptomyces_griseofuscus_199	species_154	82.7115	82.7143	82.735	82.7042	82.6632	82.7323	82.7123	82.7546	82.7507	82.8187	82.9379	82.823	82.7778	82.7559	82.7996	82.7829	82.8057	82.8891	82.7521	82.7093	82.7569	82.7712	82.7502	82.684	82.8271	82.921	83.0538	82.7396	82.6583	82.7898	82.8994	82.7443	82.8003	82.7497	82.8471	82.7777	82.8185	82.7656	82.8022	82.6741	82.8107	82.8727	82.7176	82.8268	82.7267	82.8201	82.6752	82.7595
Streptomyces_griseofuscus_64	species_154	82.7568	82.8283	82.823	82.7334	82.7829	82.7821	82.7312	82.7469	82.7795	82.8485	82.9628	82.8722	82.8263	82.871	82.8336	82.8871	82.8224	82.8724	82.7594	82.7312	82.674	82.7556	82.7756	82.7185	82.8272	82.7609	82.8927	82.7253	82.7643	82.7179	82.9111	82.7417	82.8491	82.7978	82.9374	82.7638	82.8333	82.7732	82.8475	82.6317	82.8936	82.8715	82.728	82.8314	82.8047	82.7707	82.7569	82.7462
Streptomyces_sp._LamerLS-31b	species_154	82.7971	82.8948	82.7807	82.7831	82.7932	82.7752	82.7908	82.7676	82.7414	82.8542	83.0368	82.8666	82.891	82.8241	82.8448	82.8722	82.8862	82.8478	82.6987	82.749	82.7498	82.7709	82.7567	82.7742	82.8065	82.9332	83.0278	82.7934	82.8164	82.79	82.9725	82.7788	82.933	82.905	83.04	82.9027	82.9235	82.9294	82.8419	82.751	82.8515	82.9108	82.7553	82.9627	82.9234	82.9233	82.7931	82.7963
Streptomyces_sp._DconLS	species_154	82.8253	82.9174	82.8879	82.8545	82.8265	82.871	82.8571	82.8286	82.8205	82.9468	83.2096	82.8536	82.8314	82.8277	82.8648	82.8957	82.8334	83.0136	82.7748	82.9165	82.7551	82.8501	82.8236	82.7443	82.8075	83.0125	83.1305	82.8493	82.7958	82.845	82.9943	82.8578	82.9039	82.8875	82.9935	82.8444	82.9204	82.8485	82.8712	82.7762	82.8132	82.9874	82.8108	82.8271	82.7961	82.7852	82.8538	82.719
Streptomyces_sp._PsTaAH-130	species_473	83.059	83.2065	82.997	82.993	83.0042	83.0072	83.0261	83.0287	83.0694	83.1501	83.1721	83.0342	83.1052	83.0947	83.0407	83.0845	83.1095	83.1602	83.0419	82.9782	82.9503	83.1267	83.063	83.1237	83.0541	83.1856	83.3439	83.0654	83.1091	83.0766	83.1515	83.1277	83.1408	83.1113	83.2175	83.0684	83.1027	83.1435	83.1063	83.0407	83.0879	83.1614	83.0517	83.1719	83.0906	83.12	83.0318	83.1478
Streptomyces_malaysiense_MUSC_136	species_202	82.8107	82.922	82.8116	82.8337	82.8898	82.8649	82.8825	82.8398	82.8096	82.894	83.0285	82.8546	82.8925	82.9231	82.9701	82.9811	82.983	83.0325	82.784	82.8546	82.8134	82.8397	82.8558	82.8468	82.9291	83.0185	83.1897	82.903	82.8933	82.8957	82.9679	82.7799	82.8742	82.9014	82.9923	82.9463	82.8797	82.9306	82.9185	82.7851	82.9587	82.9423	82.814	82.9061	82.8741	82.9782	82.9055	82.9147
Streptomyces_seoulensis_KCTC_9819	species_156	83.0651	83.1369	83.0831	83.0575	83.0713	82.9764	83.0146	83.0165	83.0197	83.0715	83.2319	83.1023	83.0951	83.0836	83.1414	83.0791	83.0396	83.148	82.955	83.0485	83.0416	83.0431	83.0101	82.9635	83.1023	83.2221	83.3177	82.9601	82.9275	82.9804	83.1028	82.9856	83.009	83.022	83.0759	82.9723	83.0734	82.9634	83.0079	82.9116	83.0491	83.0153	82.9522	83.0972	82.9988	83.0022	83.0593	83.0495
Streptomyces_seoulensis_NRRL_B-24310	species_156	82.9871	83.0733	83.0815	83.074	83.0623	83.0556	83.116	83.0701	83.076	83.1589	83.1756	83.0709	83.1292	83.0902	83.0933	83.0694	83.15	83.0482	83.0787	83.0536	83.1021	83.0598	83.109	83.0019	83.16	83.1848	83.3148	83.0872	83.0744	83.1265	83.2484	83.1065	83.251	83.1087	83.2652	83.1918	83.2114	83.1739	83.1971	83.1112	83.1695	83.1961	83.0366	83.2465	83.1727	83.2282	83.0625	83.0721
Streptomyces_sp._Bv016	species_156	83.0788	83.1598	83.0463	83.0167	83.0125	83.0768	83.0569	83.0405	83.0868	83.1113	83.2316	83.1331	83.1337	83.1282	83.1519	83.1293	83.1891	83.2118	83.0264	83.0383	83.0365	83.0696	82.9927	83.0511	83.2043	83.1848	83.2332	83.0915	83.099	83.0754	83.167	83.0969	83.14	83.1038	83.2266	83.1661	83.107	83.0938	83.1349	83.0782	83.117	83.1867	83.0762	83.1438	83.114	83.2093	83.0897	83.1542
Streptomyces_sp._NRRL_F-2799	species_156	83.2082	83.2409	83.2211	83.146	83.218	83.1508	83.1944	83.2494	83.1797	83.2691	83.3603	83.2932	83.2639	83.2234	83.2817	83.2598	83.2699	83.2495	83.1624	83.2084	83.1767	83.2762	83.2372	83.2285	83.2987	83.2768	83.2757	83.1362	83.1921	83.1849	83.3133	83.257	83.2557	83.2417	83.3128	83.1874	83.1678	83.2167	83.2401	83.1491	83.2508	83.2571	83.165	83.2878	83.2549	83.2507	83.2067	83.2076
Streptomyces_griseoluteus_JCM_4765	species_156	83.0805	83.1066	83.0839	83.0761	83.0793	83.0761	83.06	83.0965	83.1591	83.1217	83.2815	83.1613	83.2243	83.1199	83.1437	83.1529	83.1907	83.2187	83.1066	83.1178	83.0263	83.0403	83.1417	83.0202	83.0763	83.2262	83.2393	83.0606	83.0239	83.1118	83.2066	83.0266	83.1469	83.1676	83.2447	83.1199	83.1541	83.1991	83.059	83.1186	83.1438	83.1757	83.1105	83.1198	83.2021	83.1111	83.0995	83.1706
Streptomyces_recifensis_NRRL_B-3811	species_156	83.2955	83.3378	83.3156	83.2642	83.3857	83.353	83.3555	83.2875	83.3663	83.3894	83.3346	83.4485	83.4226	83.3877	83.3533	83.3484	83.445	83.3216	83.277	83.3387	83.2884	83.2636	83.3168	83.2644	83.4534	83.466	83.5488	83.3276	83.3639	83.2681	83.3373	83.3047	83.3547	83.3494	83.5029	83.3743	83.3635	83.3936	83.3632	83.2599	83.4256	83.3802	83.2824	83.3838	83.3809	83.3194	83.4029	83.399
Streptomyces_sp._BK022	species_156	83.0417	83.0876	82.9973	82.9893	82.9827	82.99	82.9802	82.9706	83.0208	83.0889	83.2111	83.0861	83.0112	83.0402	83.0615	83.0689	83.0218	83.0673	83.0292	83.005	82.9692	83.0322	83.0336	83.0149	83.1786	83.0568	83.074	83.0456	82.9941	83.0252	83.1439	82.9774	83.0902	83.0413	83.157	83.1212	83.0886	83.0968	83.0023	83.0628	83.0758	83.0954	83.0266	83.0258	83.0416	83.0153	82.939	82.9249
Streptomyces_sp._LaPpAH-108	species_393	82.936	82.9934	82.9794	82.9608	82.9779	82.974	82.9482	82.9844	83.0544	83.0894	83.1455	82.9907	83.0135	83.0585	83.0966	83.0628	83.0103	83.0497	82.9736	82.9839	82.9694	82.8907	82.9924	82.8879	83.1093	83.0964	83.2266	83.0155	83.127	82.9902	83.0862	82.9678	83.0863	83.0288	83.051	83.0579	83.0412	83.1292	83.1043	82.9569	83.1115	83.0605	82.9764	83.068	83.0736	83.1103	83.0188	83.0612
Streptomyces_sp._BK308	species_320	83.6663	83.7094	83.7083	83.7111	83.7307	83.7528	83.688	83.7952	83.7518	83.8529	83.9248	83.757	83.8703	83.8329	83.8042	83.8414	83.8257	83.924	83.6315	83.6784	83.6825	83.7177	83.7053	83.6898	83.8345	83.8737	84.0084	83.6422	83.6928	83.7351	83.7651	83.7004	83.8155	83.7451	83.8613	83.7185	83.7033	83.7842	83.7574	83.6827	83.8506	83.8279	83.6768	83.8385	83.8874	83.802	83.7612	83.7452
Streptomyces_shenzhenensis_193	species_263	82.9855	83.1065	83.0117	83.0504	83.0726	83.039	83.0988	83.0555	83.0303	83.1806	83.4027	83.0679	83.1265	83.0478	83.1059	83.1596	83.146	83.1286	83.0646	83.0171	82.9982	83.0562	82.9602	82.996	83.0811	83.0981	83.1357	83.0757	83.1692	83.1363	83.2699	83.1134	83.0683	83.1215	83.1535	83.1485	83.0757	83.1506	83.1451	83.021	83.0711	83.1495	83.0722	83.1386	83.0906	83.1535	83.0272	82.9526
Streptomyces_sp._Ag109_O5-10	species_305	83.4998	83.4802	83.4327	83.4656	83.4962	83.4305	83.4485	83.4503	83.4759	83.5704	83.6084	83.4746	83.5832	83.536	83.5599	83.5586	83.5104	83.5859	83.3891	83.4662	83.4149	83.4066	83.48	83.4063	83.5198	83.6805	83.7694	83.4725	83.4933	83.462	83.7263	83.4231	83.5842	83.5779	83.616	83.5302	83.5996	83.5155	83.5296	83.4261	83.555	83.5123	83.4415	83.5309	83.5394	83.4703	83.5153	83.5453
Streptomyces_sp._Ag109_O5-1	species_305	83.4998	83.4802	83.4327	83.4656	83.4962	83.4305	83.4485	83.4503	83.4759	83.5704	83.6084	83.4746	83.5832	83.536	83.5599	83.5586	83.5104	83.5859	83.3891	83.4662	83.4149	83.4066	83.48	83.4063	83.5198	83.6805	83.7694	83.4725	83.4933	83.462	83.7263	83.4231	83.5842	83.5779	83.616	83.5302	83.5996	83.5155	83.5296	83.4261	83.555	83.5123	83.4415	83.5309	83.5394	83.4703	83.5153	83.5453
Streptomyces_hyaluromycini_NBRC_110483	species_178	83.1788	83.3055	83.2243	83.2427	83.2479	83.2406	83.1676	83.1641	83.2006	83.3455	83.429	83.2634	83.3598	83.2719	83.3218	83.3098	83.2338	83.2978	83.2383	83.22	83.1819	83.3335	83.2187	83.2533	83.3718	83.3551	83.5592	83.1807	83.2606	83.2468	83.4578	83.2284	83.3789	83.3184	83.3769	83.2904	83.2826	83.3217	83.3405	83.2804	83.4154	83.3902	83.3049	83.4094	83.4967	83.3967	83.2448	83.2078
Streptomyces_humi_MUSC_119	species_175	83.1133	83.3078	83.1561	83.1479	83.2109	83.2098	83.1993	83.1544	83.2109	83.3152	83.3699	83.2359	83.2094	83.1781	83.2999	83.1851	83.2479	83.3667	83.0774	83.2011	83.1238	83.1944	83.1434	83.1612	83.3312	83.4034	83.515	83.1352	83.1439	83.2062	83.3004	83.2086	83.2193	83.1731	83.3397	83.2348	83.2105	83.2844	83.257	83.1348	83.2039	83.2804	83.15	83.1616	83.2279	83.291	83.1441	83.1058
Streptomyces_sp._BK329	species_175	83.2778	83.4096	83.394	83.3256	83.3313	83.3646	83.3456	83.3491	83.3979	83.4538	83.5877	83.3692	83.4492	83.4095	83.4722	83.3567	83.4147	83.4819	83.2333	83.2986	83.2248	83.3212	83.2655	83.2554	83.3565	83.4654	83.5225	83.3263	83.3118	83.3824	83.5085	83.341	83.3945	83.3651	83.4054	83.4276	83.3257	83.4368	83.3831	83.2959	83.3869	83.4212	83.3048	83.3798	83.4156	83.4348	83.3199	83.3028
Streptomyces_sp._BK674	species_325	83.3595	83.4706	83.4521	83.385	83.4321	83.4218	83.4412	83.3353	83.3924	83.5065	83.6519	83.5333	83.5751	83.5421	83.538	83.5076	83.5275	83.4612	83.3641	83.3511	83.3435	83.4567	83.4308	83.4276	83.5504	83.5542	83.6095	83.4793	83.4471	83.4801	83.5558	83.4286	83.5657	83.4594	83.5579	83.5036	83.5465	83.5519	83.5399	83.5475	83.575	83.7071	83.5111	83.5949	83.569	83.5273	83.465	83.4697
Streptomyces_sp._NRRL_S-146	species_307	84.3449	84.2933	84.3151	84.2944	84.3091	84.3795	84.2617	84.352	84.331	84.3148	84.3662	84.3484	84.2449	84.2983	84.3452	84.3259	84.2543	84.4366	84.3682	84.428	84.3631	84.3749	84.3141	84.3218	84.3052	84.5908	84.4793	84.2958	84.2722	84.274	84.45	84.2981	84.3212	84.2963	84.4007	84.3692	84.3353	84.3093	84.3329	84.2839	84.2629	84.2954	84.2797	84.3017	84.3199	84.2108	84.3087	84.3242
Streptomyces_sp._Ag82_G6-1	species_307	84.0083	83.9629	83.9552	83.9635	83.9323	83.9415	83.9389	83.9573	83.9553	84.0458	84.1434	84.0622	84.0299	83.9982	84.049	84.0452	84.0207	84.2593	84.0037	83.9626	83.8923	83.9978	83.9266	83.9077	84.1133	84.208	84.2944	83.9358	83.9574	83.988	84.0311	83.9662	84.05	84.0121	84.1224	84.0763	84.055	84.0393	84.0127	83.9913	84.1063	84.1012	83.9994	84.1066	84.1085	84.0608	84.0873	83.9431
Streptomyces_sp._NRRL_S-475	species_455	83.7628	83.8746	83.8439	83.8389	83.8683	83.8427	83.8621	83.8558	83.9353	83.9441	84.0253	83.8583	83.9619	83.9358	83.8742	83.9563	83.9487	84.0364	83.8815	83.8665	83.8468	83.8819	83.8508	83.8874	83.9938	84.0663	84.1101	83.773	83.8486	83.7895	84.0052	83.8551	83.9432	83.9168	84.0624	83.8421	83.9147	83.8836	83.8722	83.792	83.9762	83.8978	83.8291	83.8943	84.0212	83.9638	84.5449	83.9122
Streptomyces_sp._A244	species_180	84.0255	84.1077	84.0621	84.092	84.1082	84.1285	84.0865	84.1057	84.1722	84.1448	84.1923	84.1928	84.2424	84.2019	84.1766	84.1825	84.1896	84.2581	84.171	84.139	84.1194	84.174	84.1487	84.1072	84.2819	84.3346	84.3753	84.1207	84.1682	84.0981	84.2233	84.1309	84.3645	84.2505	84.3564	84.2559	84.2938	84.1908	84.2781	84.0755	84.1987	84.1548	84.116	84.2259	84.2557	84.1733	84.1996	84.2542
Streptomyces_iakyrus_NRRL_ISP-5482	species_180	84.1001	84.0739	84.0422	84.1269	84.0795	84.1163	84.0891	84.1451	84.1127	84.1756	84.1491	84.1525	84.1409	84.1087	84.0987	84.201	84.137	84.3104	84.1506	84.1126	84.0693	84.1268	84.0544	84.1092	84.1497	84.3239	84.2244	83.9688	83.9854	84.0235	84.1863	84.0899	84.1556	84.0797	84.1698	84.0622	84.1035	84.1124	84.0914	84.0925	84.205	84.1501	84.0153	84.1341	84.2392	84.0766	84.1208	84.1341
Streptomyces_qaidamensis_S10	species_180	83.8981	83.7887	83.8531	83.8273	83.8962	83.8247	83.8206	83.8687	83.8489	84.0069	83.8774	83.9505	83.9751	83.9611	83.9655	83.9812	84.0089	84.0584	83.8641	83.9244	83.8388	83.836	83.8323	83.8893	83.967	84.1459	84.1898	83.8372	83.8276	83.8489	83.9039	83.8852	84.0204	83.9778	84.0111	83.982	84.0228	84.0327	84.0251	83.8628	83.9697	83.9953	83.8103	83.9367	83.9826	83.9371	83.9059	83.8586
Streptomyces_sp._13K301	species_269	83.8116	83.7842	83.7726	83.7252	83.7925	83.8089	83.7585	83.7785	83.7519	83.8756	83.8525	83.8018	83.813	83.8782	83.8158	83.8555	83.9079	83.9352	83.869	83.8337	83.813	83.8107	83.8021	83.7962	83.963	83.9237	83.9165	83.8538	83.8012	83.8432	83.962	83.7983	83.973	83.9086	84.0094	83.8794	83.9105	83.9285	83.9303	83.8181	83.9225	83.9555	83.9011	83.9399	83.9437	83.9247	83.8385	83.8511
Streptomyces_variegatus_NRRL_B-16380	species_135	83.8503	83.9754	83.8869	83.926	83.9093	83.9158	83.9166	83.9181	83.9329	84.0388	84.1291	83.9751	84.0916	84.002	84.0056	84.0067	84.0711	84.0405	83.9521	83.9095	83.9611	83.9521	83.9333	83.9146	84.0329	84.1995	84.2215	83.967	84.0393	83.9976	84.0802	83.9248	84.0579	83.9971	84.1596	84.0578	84.0709	84.0766	84.014	83.9434	84.0289	83.9839	83.9196	84.0673	84.0256	84.0226	84.011	84.0282
Streptomyces_flavovariabilis_NRRL_B-16367	species_135	83.8101	83.9342	83.9135	83.9211	83.84	83.8861	83.922	83.9328	83.9319	83.9883	84.1022	83.937	84.037	83.9284	83.9311	83.9357	83.9965	84.034	83.8805	83.8451	83.8709	83.9099	83.8651	83.8681	84.0187	84.0544	84.1381	83.9043	83.9202	83.9717	84.0644	83.8776	84.0336	83.9815	84.1207	83.926	84.0264	83.9702	83.9999	83.8833	83.976	83.9893	83.909	84.0095	83.9879	84.0293	84.0578	83.9186
Streptomyces_sp._XZ_46	species_280	83.7973	83.8438	83.8762	83.7963	83.7926	83.8478	83.7898	83.7568	83.7415	83.8635	83.8446	83.915	83.9162	83.8334	83.8413	83.9589	83.9294	83.918	83.8184	83.7554	83.8029	83.7509	83.7445	83.7635	83.9453	84.0245	84.0335	83.8359	83.8024	83.8442	83.926	83.7819	84.0008	83.8556	84.01	83.9641	83.8841	83.9478	83.9352	83.8164	83.9433	83.9927	83.8154	83.9318	83.9218	83.8695	83.8592	83.9317
Streptomyces_sp._46	species_280	83.8073	83.8591	83.854	83.818	83.8452	83.8643	83.8421	83.768	83.7636	83.853	83.8908	83.9017	83.9103	83.8101	83.8491	83.9794	83.9227	83.9465	83.8102	83.747	83.8007	83.7826	83.7372	83.7504	83.9629	83.9989	84.0432	83.8174	83.818	83.8556	83.8914	83.7988	83.978	83.8685	83.9998	83.9528	83.8913	83.9542	83.9202	83.8413	83.9666	83.981	83.8683	83.9038	83.9387	83.8679	83.8799	83.9073
Streptomyces_sp._NRRL_B-1140	species_422	84.1196	84.1584	84.1335	84.1762	84.1591	84.1962	84.1691	84.1315	84.1497	84.1957	84.0904	84.2209	84.3327	84.2613	84.2566	84.2889	84.2672	84.2922	84.1055	84.1755	84.137	84.2003	84.1621	84.1544	84.332	84.4049	84.395	84.1125	84.1228	84.0963	84.1385	84.1399	84.2422	84.2599	84.3048	84.2707	84.2555	84.1874	84.2268	84.0804	84.1889	84.3273	84.1112	84.2305	84.2895	84.2352	84.236	84.1788
Streptomyces_sp._Go-475	species_376	84.251	84.337	84.3334	84.2528	84.2477	84.2332	84.2703	84.2669	84.3046	84.3282	84.2692	84.3304	84.372	84.3803	84.3971	84.4239	84.3551	84.44	84.2473	84.2267	84.1478	84.2607	84.2949	84.1798	84.3947	84.4751	84.4515	84.2628	84.2476	84.2651	84.3653	84.2125	84.3783	84.3679	84.4922	84.4815	84.3174	84.4271	84.3991	84.219	84.3628	84.439	84.2264	84.3256	84.4253	84.4274	84.2577	84.364
Streptomyces_chartreusis_NRRL_3882	species_110	84.2127	84.126	84.1896	84.1273	84.1732	84.2027	84.1458	84.1453	84.1165	84.2102	84.1849	84.2384	84.2907	84.2882	84.3371	84.272	84.2748	84.4156	84.13	84.0759	84.0593	84.1327	84.1606	84.0837	84.3039	84.5085	84.5311	84.1696	84.1899	84.135	84.2161	84.1663	84.316	84.2645	84.3127	84.2646	84.2964	84.3006	84.243	84.2414	84.3267	84.4241	84.1952	84.3239	84.3175	84.3596	84.2081	84.2628
Streptomyces_chartreusis_NRRL_12338	species_110	84.1584	84.1923	84.1044	84.0211	84.174	84.1229	84.1635	84.1324	84.1121	84.157	84.123	84.2224	84.2659	84.2469	84.2663	84.2589	84.2536	84.3772	84.0389	84.0345	84.0859	84.1889	84.2033	84.1536	84.2758	84.3839	84.4206	84.0731	84.0956	84.048	84.1321	84.0869	84.1963	84.1625	84.2722	84.2306	84.1855	84.2474	84.1608	84.1538	84.2245	84.2932	84.1155	84.2644	84.2878	84.2857	84.2113	84.1865
Streptomyces_afghaniensis_772	species_48	83.9261	84.021	83.9389	83.995	83.9997	83.9317	83.985	84.0068	83.9193	83.9726	84.0712	84.0532	84.1019	84.0661	84.0334	84.0889	84.0803	84.1881	83.9753	84.0181	83.9418	83.9874	83.9849	83.9612	84.0843	84.1919	84.2585	84.07	83.9894	83.9943	84.0812	83.9771	84.1564	84.1133	84.2067	84.0983	84.1608	84.1322	84.1428	84.0379	84.1017	84.1694	83.9815	84.0915	84.1473	84.1419	84.1014	84.0737
Streptomyces_africanus_NRRL_B-24243	species_49	83.9183	83.9907	83.938	83.94	83.9861	83.998	84.0317	83.9492	83.985	84.0933	84.015	84.052	84.0612	84.0826	84.0083	84.0804	84.0689	84.08	83.9668	83.9338	83.9376	83.9643	83.9921	83.8476	84.097	84.1244	84.303	84.0558	84.0089	84.0348	84.0743	84.0243	84.1951	84.0849	84.1634	84.1271	84.1261	84.1432	84.1326	84.0201	84.1645	84.2265	83.9241	84.0136	84.1074	84.0627	84.0579	84.0065
Streptomyces_swartbergensis_HMC13	species_539	84.1306	84.1399	84.0913	84.0315	84.163	84.1876	84.0863	84.0482	84.0777	84.1424	84.187	84.1984	84.1942	84.1796	84.2153	84.1895	84.214	84.2772	84.0506	84.0611	84.0335	84.0312	84.0649	84.0786	84.1121	84.1961	84.3307	84.104	84.0968	84.1095	84.1864	84.1294	84.2052	84.1766	84.3659	84.2559	84.203	84.2784	84.174	84.0787	84.1601	84.2443	84.105	84.1723	84.1967	84.2704	84.1536	84.1439
Streptomyces_azureus_ATCC_14921	species_89	83.9233	83.9951	83.9199	83.94	83.9801	83.9605	84.0084	83.9661	83.939	84.0749	83.9816	83.9904	84.0559	84.0414	84.1044	84.0845	84.004	84.156	83.922	83.9735	83.9454	83.9108	83.9411	83.9027	84.1399	84.146	84.189	83.9342	83.9234	83.9513	84.0418	83.9498	83.9888	84.0171	84.1413	84.0612	84.0128	84.0001	84.0121	83.9258	84.0772	84.0894	83.9763	84.13	84.0456	84.0931	83.9993	84.002
Streptomyces_viridochromogenes_DSM_40736	species_552	84.0042	84.0268	83.9723	84.0139	84.023	84.0064	84.0212	83.9639	83.9759	84.099	84.1185	84.0774	84.086	84.0864	84.0424	84.1006	84.0639	84.1189	84.0744	84.0671	84.0723	83.9807	83.9928	83.9647	84.1402	84.2665	84.3098	84.075	84.0171	84.0672	84.1405	84.0549	84.1292	84.0942	84.2137	84.0967	84.0999	84.1225	84.1262	83.9682	84.1396	84.111	83.9644	84.0969	84.1672	84.0892	84.1184	84.0347
Streptomyces_sp._NRRL_S-4	species_454	83.9863	84.0459	84.0451	84.0018	84.0439	84.0576	83.9781	83.9991	83.9973	84.1067	84.053	84.0357	84.0745	84.0112	84.061	84.0705	83.9686	84.1996	83.954	83.9941	84.0132	84.1306	84.0319	84.0421	84.0247	84.1896	84.3055	84.0196	83.8901	83.922	84.1187	83.9257	84.0293	84.088	84.135	84.0798	84.0676	84.1068	84.0815	83.9854	84.1046	84.1415	84.0569	84.0823	84.1106	84.0909	84.071	83.9855
Streptomyces_sp._NRRL_S-455	species_454	83.9863	84.0459	84.0451	84.0018	84.0439	84.0576	83.9781	83.9991	83.9973	84.1067	84.053	84.0357	84.0745	84.0112	84.061	84.0705	83.9686	84.1996	83.954	83.9941	84.0132	84.1306	84.0319	84.0421	84.0247	84.1896	84.3055	84.0196	83.8901	83.922	84.1187	83.9257	84.0293	84.088	84.135	84.0798	84.0676	84.1068	84.0815	83.9854	84.1046	84.1415	84.0569	84.0823	84.1106	84.0909	84.071	83.9855
Streptomyces_sp._NRRL_S-474	species_454	83.9404	83.9836	83.9423	83.9736	83.9729	83.9756	83.9407	83.8798	83.932	84.1027	84.0028	84.0284	84.0516	83.9963	84.0218	84.0444	83.9582	84.1956	83.885	83.9405	83.9822	84.0215	83.9568	83.8946	84.1131	84.1391	84.2484	83.9136	83.936	83.9557	84.0346	83.9071	83.9267	84.004	84.1261	83.9927	83.9876	83.9755	84.0477	83.916	84.0106	83.9963	83.9182	84.0232	84.0258	84.0849	83.9386	83.9432
Streptomyces_sp._NRRL_S-481	species_454	83.7947	83.7621	83.7208	83.7534	83.7604	83.7634	83.7897	83.7403	83.7271	83.8701	83.8973	83.8413	83.9229	83.7668	83.8372	83.8669	83.8413	83.9883	83.6897	83.6883	83.7244	83.7486	83.7392	83.7441	83.9003	84.0382	83.9951	83.7578	83.7223	83.7408	83.9288	83.7052	83.9028	83.8478	83.9938	83.8727	83.8677	83.8833	83.8611	83.7298	83.911	83.8957	83.7355	83.8453	83.8018	83.8957	83.8501	83.8078
Streptomyces_sp._XY006	species_529	83.9007	83.987	83.9851	84.0634	83.987	84.0047	83.9452	83.9713	83.9616	84.0773	84.239	84.0732	84.1054	84.0963	84.0564	84.0846	84.0469	84.1312	83.9639	83.9711	83.9674	83.956	84.0227	83.9429	84.0488	84.2399	84.1979	83.9846	84.002	84.0281	84.1931	83.9842	84.0744	84.0925	84.1371	84.0926	84.0929	84.1064	84.141	84.0358	84.1008	84.1025	84.0318	84.1303	84.1153	84.1578	84.0147	84.0424
Streptomyces_sp._13-12-16	species_268	83.9756	84.0167	83.8828	83.929	84.0256	83.963	83.9232	83.9013	83.9782	84.0094	84.054	83.841	83.9617	83.9147	83.9679	83.9671	83.9987	84.0762	83.8601	83.9659	83.9178	83.9439	83.9891	83.9589	83.9922	84.1878	84.201	83.9996	83.9807	84.0067	84.0868	84.0931	84.047	84.1147	84.0893	84.0374	84.0359	84.0096	83.9896	84.0161	83.9694	83.9551	83.972	83.9657	84.0068	84.0321	83.9251	83.9077
Streptomyces_sp._CB02400	species_338	83.6466	83.607	83.6339	83.7036	83.6462	83.6242	83.6918	83.5953	83.6151	83.7485	83.8153	83.6722	83.7894	83.7923	83.7278	83.6944	83.7878	83.649	83.6128	83.6601	83.5907	83.604	83.5932	83.6126	83.661	83.824	83.8935	83.6685	83.7809	83.761	83.8895	83.7304	83.7884	83.807	83.8865	83.8387	83.7678	83.8219	83.8189	83.5882	83.7405	83.7446	83.6682	83.6871	83.7321	83.7145	83.5984	83.6601
Streptomyces_sp._XY152	species_99	83.6683	83.6618	83.5962	83.609	83.6654	83.6446	83.6197	83.6316	83.6726	83.6768	83.7013	83.7135	83.6933	83.5978	83.6661	83.6893	83.73	83.7128	83.6121	83.6678	83.7349	83.6108	83.7296	83.6178	83.7069	83.7577	83.8036	83.6496	83.7197	83.6887	83.792	83.6772	83.7554	83.7169	83.8045	83.7279	83.7236	83.7527	83.7544	83.6587	83.6549	83.7281	83.6189	83.6856	83.765	83.7354	83.6407	83.5949
Streptomyces_caelestis_NRRL_B-24567	species_99	83.4833	83.5589	83.5064	83.5315	83.4301	83.5658	83.5111	83.5514	83.5695	83.6387	83.6069	83.5746	83.57	83.5965	83.5803	83.6347	83.6467	83.5506	83.5315	83.5738	83.5271	83.6152	83.586	83.5071	83.6238	83.6479	83.7426	83.5548	83.6249	83.6272	83.6622	83.6107	83.6739	83.6259	83.7782	83.6545	83.707	83.7055	83.6812	83.6143	83.607	83.6858	83.5387	83.6216	83.6372	83.6703	83.765	83.5264
Streptomyces_sp._NRRL_F-2305	species_99	83.516	83.5751	83.5181	83.5578	83.4782	83.6009	83.5641	83.5226	83.6379	83.6473	83.64	83.6664	83.6639	83.6368	83.5994	83.6924	83.6944	83.681	83.5983	83.5819	83.5692	83.5908	83.5728	83.6109	83.7157	83.759	83.724	83.5673	83.6189	83.6467	83.7148	83.6243	83.7795	83.6987	83.7652	83.6789	83.672	83.7271	83.7583	83.655	83.7689	83.7592	83.594	83.7252	83.7386	83.7845	83.8081	83.6348
Streptomyces_fungicidicus_TXX3120	species_141	83.7488	83.7063	83.7097	83.6905	83.6567	83.6759	83.7543	83.6935	83.639	83.7644	83.7871	83.7633	83.775	83.7246	83.8038	83.8027	83.8595	83.8139	83.6643	83.7516	83.7085	83.765	83.7823	83.7573	83.7761	83.9233	83.9511	83.8135	83.7432	83.7682	83.8297	83.7815	83.8707	83.7884	83.8788	83.8524	83.7344	83.8101	83.7456	83.6092	83.7115	83.6641	83.6371	83.7335	83.7707	83.7428	83.6783	83.761
Streptomyces_griseoflavus_Tu4000	species_141	83.6082	83.6306	83.5517	83.5383	83.5635	83.5806	83.5822	83.6158	83.5873	83.7552	83.688	83.5449	83.5954	83.6176	83.557	83.6286	83.723	83.7091	83.531	83.5231	83.5222	83.6173	83.6669	83.5932	83.6908	83.7942	83.8602	83.5134	83.5802	83.5373	83.6988	83.6038	83.6608	83.615	83.6793	83.6659	83.7015	83.5659	83.5721	83.6158	83.6042	83.6749	83.6316	83.6094	83.6677	83.6225	83.5952	83.5259
Streptomyces_sp._NRRL_WC-3626	species_464	83.475	83.5515	83.4906	83.5533	83.4939	83.5289	83.5686	83.4933	83.5647	83.6558	83.6356	83.6069	83.6771	83.6499	83.5922	83.6469	83.7211	83.8175	83.5366	83.5853	83.4927	83.5185	83.6125	83.5595	83.712	83.7672	83.8496	83.4814	83.5117	83.4914	83.5885	83.5378	83.6279	83.56	83.6852	83.5701	83.5943	83.6255	83.5943	83.4471	83.6408	83.6677	83.4906	83.5745	83.6478	83.5526	83.5641	83.6251
Streptomyces_toyocaensis_NRRL_15009	species_543	83.3427	83.3158	83.2779	83.3082	83.3269	83.2503	83.3013	83.2822	83.3043	83.4179	83.5576	83.3252	83.4386	83.3518	83.4378	83.3926	83.4336	83.4894	83.2709	83.323	83.2836	83.3664	83.3459	83.4155	83.4587	83.4728	83.5571	83.4356	83.3488	83.4395	83.4655	83.3405	83.5438	83.4488	83.5603	83.486	83.4165	83.495	83.4925	83.3011	83.4977	83.4912	83.3099	83.3845	83.4952	83.3754	83.4484	83.3756
Streptomyces_sp._WAC_01420	species_516	83.2363	83.3653	83.3252	83.3644	83.3416	83.3381	83.3408	83.3101	83.2684	83.408	83.4204	83.3362	83.3239	83.3268	83.3328	83.3396	83.4154	83.4099	83.1855	83.2025	83.1625	83.2971	83.2871	83.2819	83.3462	83.4806	83.457	83.2781	83.2667	83.2597	83.34	83.2697	83.3362	83.4086	83.3818	83.3243	83.353	83.4684	83.3933	83.1859	83.3758	83.3617	83.3177	83.3372	83.4041	83.372	83.3112	83.4406
Streptomyces_sp._WAC_01438	species_516	83.3179	83.3312	83.2519	83.2995	83.3442	83.297	83.3154	83.2781	83.3049	83.3798	83.471	83.3628	83.4966	83.4295	83.3819	83.4256	83.3848	83.5902	83.3011	83.2315	83.2343	83.2946	83.3057	83.2791	83.4422	83.5171	83.5278	83.2978	83.3545	83.3353	83.4461	83.2447	83.4108	83.3982	83.526	83.4187	83.3853	83.4342	83.4056	83.2436	83.4096	83.3843	83.2989	83.4379	83.4464	83.4048	83.2766	83.326
Streptomyces_sp._NWU49	species_468	83.4021	83.511	83.3842	83.477	83.4594	83.4818	83.4575	83.4241	83.5125	83.5514	83.6806	83.4334	83.5611	83.5127	83.5191	83.4193	83.4577	83.5717	83.48	83.5019	83.4437	83.4833	83.4432	83.4631	83.4791	83.5606	83.6552	83.5133	83.5092	83.5039	83.6371	83.4211	83.5208	83.5278	83.5823	83.4957	83.5504	83.5602	83.5913	83.4222	83.4484	83.5249	83.4896	83.4402	83.5361	83.5363	83.4133	83.4266
Streptomyces_viridosporus_T7A	species_468	83.4336	83.4247	83.4178	83.3931	83.4256	83.392	83.4574	83.3734	83.4719	83.5712	83.7258	83.5707	83.5714	83.5098	83.5699	83.5307	83.5102	83.5888	83.3758	83.4822	83.3737	83.4098	83.4381	83.4166	83.5194	83.579	83.6703	83.5126	83.5531	83.5494	83.7067	83.5256	83.6723	83.6746	83.7488	83.6094	83.6671	83.6945	83.6534	83.4056	83.553	83.6134	83.4828	83.5104	83.6228	83.5584	83.5336	83.4796
Streptomyces_viridosporus_ATCC_14672	species_468	83.5623	83.581	83.5322	83.5706	83.4941	83.5466	83.575	83.5635	83.5439	83.6269	83.7703	83.528	83.573	83.5739	83.4512	83.5385	83.5299	83.7441	83.4695	83.5146	83.465	83.5205	83.4912	83.4771	83.5481	83.7205	83.7878	83.4831	83.4795	83.5842	83.686	83.6041	83.6029	83.616	83.6354	83.5612	83.5316	83.5421	83.526	83.4581	83.4773	83.4907	83.4438	83.4412	83.5266	83.5125	83.4472	83.4579
Streptomyces_viridosporus_NRRL_2414	species_468	83.5322	83.6424	83.5606	83.5824	83.5694	83.5745	83.6673	83.5126	83.5937	83.6017	83.657	83.6513	83.7251	83.6827	83.6779	83.6451	83.6467	83.6898	83.6173	83.66	83.5899	83.6019	83.5964	83.5852	83.605	83.6515	83.7254	83.5298	83.5432	83.5112	83.7248	83.5905	83.6961	83.5992	83.7257	83.6187	83.5008	83.685	83.6666	83.6382	83.6034	83.6916	83.5673	83.6941	83.6649	83.6794	83.6229	83.6119
Streptomyces_sp._NWU339	species_467	83.1238	83.2346	83.1568	83.126	83.1319	83.1682	83.1523	83.1613	83.1657	83.275	83.3039	83.2035	83.2383	83.2061	83.1146	83.1781	83.251	83.2673	83.0602	83.0989	83.104	83.1055	83.0907	83.0667	83.2067	83.239	83.264	83.1438	83.1613	83.1692	83.235	83.2004	83.1934	83.1209	83.2768	83.1913	83.1297	83.2221	83.1405	83.066	83.1518	83.1729	83.13	83.1878	83.2078	83.1744	83.167	83.1313
Streptomyces_hirsutus_NRRL_B-3040	species_172	82.9807	83.1517	83.0338	83.0563	83.0502	83.0058	83.0529	83.0081	82.993	83.1432	83.2308	83.0743	83.0368	83.064	83.0646	83.0689	83.1349	83.0407	83.0665	83.1293	83.0995	83.0641	83.0979	83.1384	83.0117	83.1653	83.3288	83.0571	83.0716	83.0761	83.1954	83.089	83.1878	83.2515	83.2789	83.0591	83.1201	83.2118	83.1527	83.1053	83.0931	83.1919	83.1103	83.0858	83.1866	83.1674	83.1373	83.0222
Streptomyces_hirsutus_NRRL_B-2713	species_172	83.0162	83.0676	82.9459	83.0446	83.0105	82.9765	82.9771	82.9885	83.0309	83.1591	83.137	83.0244	83.088	83.1333	83.0791	83.0641	83.1251	83.1003	82.9826	83.014	82.9881	83.0505	83.0594	83.0136	83.1536	83.0336	83.0333	83.0238	83.0571	83.0169	83.1427	83.102	83.0957	83.1517	83.1964	83.1551	83.1217	83.054	83.1465	82.9527	83.0636	83.0884	82.994	83.076	83.079	82.5503	83.0136	82.9315
Streptomyces_sp._H-KF8	species_238	83.3309	83.2802	83.2139	83.1701	83.215	83.2199	83.2492	83.1739	83.2285	83.2797	83.3683	83.2716	83.3714	83.2522	83.3004	83.3252	83.323	83.3776	83.226	83.2938	83.2355	83.2528	83.2624	83.3484	83.4057	83.4542	83.4291	83.2657	83.2585	83.2404	83.3387	83.3101	83.3888	83.3778	83.464	83.4031	83.3151	83.4176	83.3115	83.2547	83.3436	83.4032	83.2357	83.3104	83.3626	83.3631	83.3011	83.3253
Streptomyces_prasinus_NRRL_B-2712	species_238	83.0911	83.1705	83.0517	83.1232	83.1288	83.0187	83.1156	83.1119	83.0945	83.1985	83.2294	83.0896	83.1571	83.1486	83.2081	83.1065	83.193	83.1533	83.1512	83.1507	83.1273	83.051	83.0959	83.0515	83.2161	83.1357	83.3074	83.093	83.1064	83.0956	83.2284	83.1315	83.3217	83.1658	83.2962	83.1684	83.1877	83.1396	83.1649	83.1338	83.1475	83.2058	83.1814	83.2284	83.2576	83.2888	83.0983	83.1072
Streptomyces_prasinus_NRRL_B-12521	species_238	83.0675	83.0484	83.1188	83.0465	83.0702	83.0388	83.0687	83.0094	83.0566	83.111	83.161	83.2164	83.2391	83.216	83.2976	83.2553	83.2096	83.1542	83.0288	83.0722	83.0391	82.9528	83.0717	82.992	83.1776	83.0765	83.2293	83.1047	83.0831	83.1189	83.1267	83.1538	83.356	83.2154	83.2714	83.2266	83.3238	83.283	83.2434	83.0243	83.2431	83.2935	83.0346	83.2181	83.217	83.2687	83.1514	83.1652
Streptomyces_prasinopilosus_CGMCC_4.3504	species_237	83.2802	83.3407	83.2752	83.2199	83.2259	83.2706	83.2505	83.1966	83.2494	83.3465	83.5386	83.325	83.3377	83.3382	83.396	83.3772	83.3822	83.3042	83.2294	83.2457	83.2078	83.1483	83.2386	83.2582	83.3624	83.2594	83.3631	83.2715	83.2384	83.2939	83.3997	83.2561	83.2965	83.3374	83.4434	83.2483	83.296	83.3049	83.2922	83.2312	83.3257	83.3328	83.2809	83.3293	83.4263	83.3799	83.3072	83.2882
Streptomyces_prasinopilosus_NRRL_B-24621	species_237	83.4769	83.444	83.4229	83.4017	83.4582	83.4712	83.4073	83.3996	83.4567	83.5107	83.4462	83.4236	83.5218	83.4253	83.5127	83.4678	83.487	83.4167	83.4013	83.4046	83.47	83.4197	83.4075	83.4196	83.4651	83.4771	83.533	83.4276	83.411	83.431	83.5901	83.5098	83.4623	83.473	83.556	83.42	83.5124	83.5532	83.5098	83.4551	83.4701	83.5053	83.4552	83.4047	83.4458	83.5018	83.4414	83.4499
Streptomyces_prasinopilosus_NRRL_B-2711	species_237	83.4727	83.4809	83.5254	83.4299	83.4855	83.5136	83.5649	83.552	83.5315	83.5282	83.6756	83.5676	83.5565	83.4789	83.5962	83.4584	83.5297	83.3791	83.5486	83.5144	83.4778	83.462	83.4668	83.5496	83.5211	83.4532	83.5534	83.5408	83.5866	83.5121	83.6436	83.5891	83.5636	83.5561	83.5975	83.4468	83.57	83.5406	83.5569	83.4761	83.5934	83.61	83.505	83.4873	83.5163	83.5381	83.5893	83.466
Streptomyces_sp._AVP053U2	species_312	83.1749	83.2081	83.1998	83.2681	83.2552	83.1986	83.2367	83.1689	83.2517	83.2775	83.2185	83.3357	83.3573	83.3298	83.3538	83.3697	83.4045	83.2462	83.109	83.1704	83.1384	83.2194	83.1653	83.176	83.3063	83.2905	83.3544	83.1199	83.1209	83.1715	83.2841	83.1731	83.3426	83.3006	83.2942	83.227	83.2935	83.2802	83.3894	83.1882	83.2637	83.4158	83.1584	83.2426	83.326	83.3492	83.7205	83.178
Streptomyces_sp._NBRC_110035	species_312	83.1771	83.188	83.1572	83.1457	83.1599	83.1547	83.1803	83.0979	83.1708	83.2339	83.1941	83.2256	83.2877	83.215	83.2237	83.2644	83.2534	83.3716	83.0709	83.1621	83.1296	83.2065	83.1473	83.1924	83.3192	83.4436	83.4177	83.1722	83.1536	83.1207	83.2128	83.1186	83.2527	83.2744	83.3188	83.2487	83.2705	83.281	83.2662	83.1257	83.3176	83.2842	83.1425	83.3349	83.3067	83.2914	83.2411	83.1453
Streptomyces_sp._DH-12	species_365	83.1812	83.17	83.156	83.1441	83.0897	83.1847	83.1692	83.1048	83.1729	83.3613	83.3689	83.2679	83.2762	83.2672	83.2985	83.2131	83.313	83.3689	83.2752	83.2344	83.2027	83.2668	83.2465	83.2158	83.3601	83.3914	83.5994	83.2445	83.3049	83.2733	83.3682	83.2225	83.457	83.3278	83.427	83.2911	83.3658	83.3793	83.3578	83.2223	83.3211	83.4077	83.2089	83.3129	83.3242	83.3165	83.3597	83.2705
Streptomyces_sp._F-7	species_373	83.3803	83.42	83.4049	83.349	83.4441	83.3927	83.4664	83.5042	83.4318	83.4766	83.5235	83.5381	83.509	83.4699	83.5633	83.5185	83.4505	83.5205	83.3961	83.4402	83.3791	83.4093	83.4123	83.3698	83.5734	83.6469	83.68	83.4543	83.4236	83.4302	83.5493	83.434	83.5747	83.5435	83.6136	83.4848	83.5559	83.5335	83.4182	83.4002	83.5362	83.5685	83.3827	83.5155	83.6016	83.5596	83.4944	83.4239
Streptomyces_sp._SMS_SU21	species_158	83.1775	83.2311	83.1967	83.1871	83.2227	83.1654	83.2082	83.2373	83.1823	83.2865	83.3439	83.2795	83.3514	83.2796	83.3324	83.2981	83.3044	83.4607	83.2451	83.246	83.2014	83.2387	83.2442	83.2871	83.3969	83.4681	83.5573	83.2539	83.2462	83.2621	83.3763	83.2662	83.3868	83.349	83.4701	83.4087	83.4477	83.418	83.3401	83.1979	83.3574	83.3089	83.1855	83.2729	83.3039	83.3593	83.345	83.283
Streptomyces_sp._BSE7F	species_158	83.4167	83.2891	83.2547	83.2023	83.3491	83.2704	83.282	83.2442	83.2641	83.3626	83.3865	83.3072	83.3836	83.3301	83.3333	83.3754	83.3146	83.4786	83.2575	83.2617	83.2165	83.245	83.2756	83.252	83.3323	83.4739	83.6382	83.3191	83.2744	83.3419	83.438	83.3224	83.5137	83.3857	83.5709	83.4223	83.4114	83.4708	83.448	83.2549	83.3258	83.44	83.1892	83.3946	83.325	83.3954	83.3398	83.2512
Streptomyces_sp._ZS0098	species_158	83.2919	83.3564	83.3323	83.2834	83.2959	83.2858	83.327	83.3164	83.2839	83.4691	83.5041	83.3603	83.3972	83.3747	83.4338	83.3988	83.3951	83.4769	83.3764	83.3399	83.3491	83.3395	83.39	83.3116	83.48	83.5874	83.6237	83.3461	83.3348	83.3564	83.4778	83.2848	83.4658	83.3976	83.5826	83.4681	83.4217	83.4984	83.3908	83.2895	83.4027	83.3938	83.2638	83.4058	83.4003	83.4193	83.3876	83.379
Streptomyces_sp._HNS054	species_158	83.1615	83.2847	83.1938	83.1688	83.2276	83.1734	83.2436	83.1623	83.1661	83.3381	83.438	83.2474	83.301	83.3095	83.2432	83.2698	83.3769	83.4332	83.1703	83.2397	83.1875	83.2373	83.2349	83.2742	83.3837	83.474	83.4596	83.2436	83.3058	83.2865	83.4263	83.2305	83.3727	83.2829	83.4505	83.2628	83.3235	83.3622	83.3378	83.1925	83.3951	83.5168	83.2399	83.4324	83.396	83.3373	83.2854	83.2571
Streptomyces_sp._ETH9427	species_158	83.2341	83.3213	83.2196	83.2735	83.2363	83.2441	83.2289	83.24	83.2377	83.3698	83.3996	83.2652	83.2773	83.2867	83.3099	83.3248	83.264	83.5073	83.2911	83.2368	83.2524	83.302	83.307	83.2495	83.3151	83.4457	83.5773	83.2148	83.2804	83.3388	83.4323	83.2281	83.3555	83.3225	83.528	83.3354	83.3327	83.4238	83.3558	83.1369	83.3557	83.3154	83.2422	83.3137	83.2997	83.411	83.2159	83.2033
Streptomyces_sp._E2N171	species_158	83.2978	83.4571	83.3731	83.3106	83.3974	83.3619	83.4214	83.3521	83.3634	83.4997	83.5121	83.4065	83.473	83.397	83.4159	83.4447	83.4247	83.394	83.4157	83.4671	83.3902	83.4143	83.3614	83.4073	83.5097	83.4596	83.5665	83.4344	83.4335	83.4171	83.6082	83.4132	83.5519	83.506	83.591	83.5273	83.5097	83.5951	83.5658	83.3521	83.4846	83.5642	83.4039	83.4146	83.6036	83.4703	83.4518	83.5042
Streptomyces_vinaceus_NRRL_B-1733	species_158	83.6217	83.6807	83.6034	83.6377	83.553	83.6546	83.6673	83.6091	83.6519	83.6689	83.7555	83.6739	83.638	83.6734	83.6123	83.6824	83.6216	83.4908	83.6741	83.6329	83.5819	83.6528	83.528	83.6334	83.5881	83.5946	83.6625	83.6165	83.6	83.6357	83.7497	83.6555	83.6548	83.5858	83.6769	83.681	83.6315	83.6209	83.5756	83.5368	83.5486	83.6507	83.5462	83.5278	83.5713	83.5929	83.598	83.535
Streptomyces_griseorubens_JSD-1	species_158	83.3831	83.35	83.3152	83.304	83.3745	83.3255	83.3166	83.3479	83.3229	83.408	83.4736	83.4163	83.3551	83.3682	83.3197	83.4637	83.4245	83.5051	83.3458	83.3963	83.3117	83.3272	83.344	83.3731	83.4272	83.5943	83.6516	83.3621	83.3692	83.3504	83.4838	83.3657	83.501	83.3831	83.5219	83.3656	83.4598	83.4157	83.4403	83.372	83.4131	83.4303	83.3237	83.3981	83.4544	83.4434	83.3312	83.2675
Streptomyces_sp._4F	species_158	83.2955	83.3466	83.2906	83.2954	83.2819	83.2146	83.3009	83.2882	83.2369	83.3961	83.4398	83.4142	83.3508	83.3253	83.329	83.41	83.3802	83.488	83.2605	83.1804	83.1951	83.2211	83.3157	83.273	83.343	83.5663	83.6382	83.2599	83.2655	83.3398	83.4931	83.2042	83.4885	83.4599	83.4729	83.3747	83.4494	83.3897	83.4259	83.1827	83.3391	83.3967	83.3054	83.2724	83.4366	83.3032	83.3322	83.2792
Streptomyces_sp._di50b	species_158	83.3776	83.4272	83.4109	83.347	83.3476	83.445	83.4094	83.3797	83.431	83.5668	83.4938	83.4021	83.4334	83.4096	83.3729	83.4465	83.4617	83.5185	83.4634	83.4175	83.4422	83.4605	83.4631	83.4256	83.4904	83.6933	83.6787	83.4243	83.4325	83.4556	83.6346	83.4397	83.458	83.4551	83.5489	83.3742	83.5471	83.5135	83.4292	83.3895	83.5257	83.4922	83.3928	83.4962	83.4927	83.4204	83.4387	83.3524
Streptomyces_sp._di188	species_158	83.3559	83.3993	83.345	83.3954	83.3593	83.4512	83.4296	83.322	83.4171	83.5171	83.4768	83.4249	83.44	83.3721	83.4339	83.4642	83.3984	83.5461	83.4662	83.492	83.4141	83.4341	83.457	83.439	83.4816	83.5954	83.7122	83.3979	83.434	83.4645	83.5792	83.4744	83.4479	83.4492	83.5921	83.435	83.4479	83.4236	83.4532	83.4035	83.4665	83.4619	83.389	83.489	83.5232	83.4753	83.4051	83.3887
Streptomyces_sp._Akac8	species_28	83.3698	83.424	83.3864	83.3595	83.3113	83.4203	83.3562	83.3533	83.3719	83.4808	83.5189	83.4438	83.4145	83.3944	83.3742	83.5059	83.4374	83.491	83.3002	83.3925	83.3645	83.4277	83.388	83.4163	83.5024	83.6465	83.6848	83.3218	83.3286	83.3306	83.5208	83.3288	83.4937	83.4438	83.5118	83.3663	83.4316	83.4879	83.4924	83.3337	83.4766	83.525	83.369	83.4639	83.4466	83.4959	83.3416	83.3655
Streptomyces_sp._UNC401CLCol	species_28	83.418	83.4168	83.3198	83.3456	83.352	83.2566	83.3584	83.3508	83.3387	83.4568	83.5787	83.4582	83.3677	83.3738	83.4602	83.4833	83.4223	83.3969	83.3374	83.4557	83.3732	83.3715	83.4191	83.321	83.5055	83.4549	83.5483	83.3123	83.2889	83.3191	83.5096	83.3877	83.4919	83.4586	83.4894	83.3771	83.4694	83.4281	83.4792	83.2948	83.4981	83.5108	83.327	83.5534	83.5058	83.5558	83.4281	83.429
Streptomyces_sp._FxanaD5	species_28	83.3489	83.371	83.385	83.3727	83.3735	83.3711	83.3695	83.3111	83.3131	83.4499	83.454	83.4503	83.4462	83.4894	83.3828	83.4483	83.4545	83.4557	83.3187	83.3219	83.2766	83.2929	83.323	83.2613	83.4351	83.4747	83.6012	83.3246	83.3088	83.3883	83.5192	83.3933	83.4635	83.4151	83.5447	83.4526	83.4167	83.4245	83.4398	83.2943	83.4651	83.452	83.3269	83.476	83.4473	83.5212	83.3116	83.3737
MD20-1-1	species_28	83.4179	83.4527	83.395	83.392	83.4396	83.4346	83.4173	83.4218	83.4165	83.52	83.5949	83.4652	83.421	83.4735	83.4178	83.5061	83.439	83.54	83.47	83.4934	83.3913	83.4677	83.4282	83.4104	83.5157	83.6419	83.6682	83.3968	83.4354	83.502	83.6445	83.5194	83.5911	83.4729	83.6122	83.478	83.5772	83.5387	83.4935	83.4299	83.4093	83.4845	83.4055	83.4833	83.4252	83.5038	83.4039	83.4295
Streptomyces_thermocarboxydus_BPSAC147	species_28	83.3826	83.4465	83.3027	83.3499	83.3992	83.3641	83.3691	83.3906	83.3459	83.4661	83.5219	83.438	83.4502	83.4628	83.3982	83.4048	83.44	83.5736	83.369	83.4236	83.3691	83.3491	83.3944	83.314	83.5228	83.579	83.582	83.3502	83.3538	83.4152	83.5846	83.4207	83.5323	83.4326	83.5963	83.4505	83.496	83.5484	83.4091	83.3001	83.4645	83.3675	83.4111	83.3821	83.3911	83.3792	83.3321	83.4004
Streptomyces_sp._NRRL_S-1314	species_144	83.3375	83.4644	83.3396	83.2663	83.3574	83.3888	83.3502	83.3409	83.3406	83.4068	83.4503	83.4196	83.4743	83.4041	83.4958	83.4139	83.4056	83.3875	83.2797	83.3412	83.3198	83.3863	83.3856	83.4068	83.5034	83.464	83.525	83.4345	83.4092	83.4285	83.481	83.3899	83.5217	83.4564	83.528	83.4835	83.49	83.5246	83.4971	83.3649	83.4488	83.4143	83.334	83.4176	83.4756	83.4493	83.4421	83.4324
Streptomyces_sp._NRRL_F-5527	species_144	83.2932	83.3609	83.2764	83.2423	83.2704	83.2975	83.2326	83.2895	83.27	83.4083	83.4418	83.286	83.3716	83.2153	83.2638	83.2785	83.2487	83.2887	83.2898	83.3615	83.2325	83.3781	83.3518	83.3062	83.484	83.4478	83.5291	83.3812	83.3563	83.382	83.4878	83.3359	83.4212	83.4117	83.5803	83.501	83.4846	83.4823	83.4424	83.3866	83.3654	83.4479	83.3722	83.3643	83.4464	83.4219	83.7098	83.3051
Streptomyces_gancidicus_BKS_13-15	species_144	83.3732	83.4701	83.3915	83.3871	83.3789	83.4379	83.4074	83.3781	83.3846	83.53	83.6293	83.3587	83.4748	83.4105	83.4203	83.4606	83.4098	83.5166	83.3457	83.3603	83.4192	83.3704	83.3702	83.3436	83.4683	83.5931	83.7062	83.5074	83.402	83.5164	83.5772	83.4438	83.5128	83.4528	83.5347	83.4746	83.4516	83.4878	83.5033	83.3988	83.4066	83.4735	83.3957	83.4248	83.4783	83.4539	83.4107	83.4187
Streptomyces_pseudogriseolus_NRRL_B-3288	species_144	83.2989	83.3854	83.3631	83.3879	83.3273	83.335	83.3392	83.276	83.3469	83.4612	83.5316	83.2904	83.4554	83.4232	83.3466	83.2795	83.3862	83.2987	83.349	83.3465	83.3326	83.4096	83.3382	83.4019	83.4396	83.488	83.5412	83.3631	83.3764	83.3702	83.5275	83.4168	83.4333	83.4219	83.5727	83.513	83.5866	83.467	83.5387	83.3833	83.5054	83.5244	83.4208	83.4345	83.4967	83.5377	83.4856	83.4452
Streptomyces_sp._CNH189	species_352	83.339	83.5241	83.3975	83.3653	83.4574	83.388	83.4028	83.381	83.3557	83.4406	83.5653	83.4548	83.4432	83.4421	83.4635	83.4474	83.5153	83.4797	83.491	83.4766	83.4167	83.4461	83.3924	83.4537	83.5418	83.5605	83.6701	83.4624	83.431	83.446	83.6169	83.4629	83.5594	83.5113	83.5472	83.5097	83.4989	83.5356	83.4909	83.417	83.528	83.5282	83.416	83.5785	83.5694	83.5562	83.4318	83.4232
Streptomyces_diastaticus_deep-sea_A18	species_125	83.884	83.9427	83.9342	83.9586	83.9498	83.9261	83.9327	83.9379	83.9616	83.9694	84.0376	83.8632	83.9202	83.936	83.9221	83.9334	83.8905	84.0374	83.9314	83.9943	83.9696	83.975	83.972	83.9157	84.0767	84.0359	84.2012	83.9106	83.8964	83.9251	84.0493	83.9069	83.9021	83.9123	84.0705	83.9438	83.98	83.9028	83.9221	83.8892	83.9981	84.0427	83.9063	83.9528	84.0024	84.0221	83.9619	83.839
Streptomyces_sp._KPB2	species_125	83.53	83.4868	83.4852	83.5223	83.5232	83.4648	83.552	83.5174	83.4792	83.6023	83.6153	83.5388	83.5173	83.5366	83.5316	83.5885	83.5489	83.6636	83.4651	83.448	83.5486	83.5626	83.5133	83.5077	83.5106	83.7214	83.8767	83.5363	83.5546	83.5716	83.5907	83.4892	83.6215	83.6011	83.6448	83.6062	83.5845	83.5198	83.6256	83.4274	83.527	83.5489	83.4937	83.6267	83.558	83.521	83.4562	83.4391
Streptomyces_sp._H23	species_125	83.3894	83.4771	83.4903	83.416	83.426	83.4353	83.4547	83.4419	83.4471	83.6457	83.6091	83.4653	83.5527	83.5388	83.5695	83.4785	83.541	83.5184	83.4283	83.4396	83.4166	83.5083	83.5243	83.433	83.5686	83.6419	83.7514	83.5208	83.4931	83.5142	83.5581	83.4958	83.6719	83.5706	83.5541	83.5085	83.5891	83.5525	83.5848	83.3889	83.5531	83.6012	83.3833	83.5502	83.5559	83.5541	83.5039	83.5905
Streptomyces_sp._CCM_MD2014	species_125	83.5727	83.5427	83.5221	83.4732	83.5248	83.5364	83.4809	83.4837	83.4712	83.5786	83.6755	83.5723	83.503	83.5107	83.5261	83.4897	83.5659	83.6568	83.513	83.4792	83.4455	83.4739	83.5194	83.4813	83.4747	83.7502	83.8063	83.5351	83.5884	83.4834	83.6106	83.5066	83.6352	83.5545	83.6376	83.5646	83.5484	83.549	83.5462	83.4621	83.5816	83.4931	83.5107	83.5823	83.5773	83.6202	83.4464	83.4988
Streptomyces_sp._CS159	species_116	83.3487	83.4595	83.3163	83.3831	83.333	83.3882	83.3247	83.3128	83.3935	83.4819	83.5469	83.4134	83.5272	83.4891	83.4456	83.4404	83.4381	83.5444	83.3576	83.3215	83.3073	83.3611	83.3553	83.3572	83.4575	83.5758	83.7535	83.3716	83.4134	83.3817	83.5011	83.3711	83.561	83.4805	83.6609	83.504	83.5733	83.4724	83.4614	83.3228	83.5329	83.5622	83.3146	83.4588	83.5287	82.9162	83.4822	83.4815
Streptomyces_coelicoflavus_NBRC_15399	species_116	83.3094	83.4118	83.3654	83.323	83.3327	83.3718	83.374	83.3163	83.3142	83.4505	83.5023	83.441	83.4022	83.4069	83.4318	83.3276	83.3514	83.4667	83.3081	83.3063	83.3145	83.3267	83.2982	83.3557	83.3804	83.4427	83.6912	83.3546	83.3207	83.4125	83.4577	83.3584	83.4394	83.4557	83.5297	83.4503	83.48	83.4008	83.4292	83.3403	83.408	83.4244	83.3531	83.421	83.5083	83.4462	83.407	83.2961
Streptomyces_coelicoflavus_ZG0656	species_116	83.6868	83.6411	83.6735	83.6439	83.5958	83.5695	83.6873	83.5488	83.5441	83.7213	83.7893	83.6834	83.6979	83.642	83.6857	83.6696	83.6793	83.7729	83.607	83.5829	83.6102	83.5897	83.5401	83.6308	83.6929	83.8112	84.0239	83.7941	83.7047	83.748	83.8884	83.794	83.8578	83.8295	83.8784	83.8342	83.8539	83.7384	83.7712	83.595	83.7145	83.6624	83.6671	83.7506	83.7457	83.7913	83.7306	83.6746
Streptomyces_rubrogriseus_NBRC_15455	species_2	83.4146	83.4769	83.3948	83.3466	83.3776	83.45	83.4973	83.3924	83.4136	83.5178	83.6304	83.396	83.4739	83.4178	83.405	83.4535	83.4623	83.6098	83.3513	83.3579	83.3294	83.337	83.3369	83.3485	83.4949	83.5597	83.7291	83.3886	83.3487	83.3335	83.5774	83.3456	83.4971	83.4692	83.5569	83.4993	83.5084	83.4439	83.5034	83.3683	83.4885	83.4257	83.4277	83.4043	83.5093	83.4346	83.3927	83.3771
Streptomyces_sp._19	species_2	83.5639	83.4784	83.44	83.4228	83.5045	83.4784	83.4588	83.4542	83.4304	83.5744	83.6172	83.4561	83.603	83.5014	83.5185	83.5721	83.4757	83.5806	83.4136	83.4294	83.3772	83.4434	83.3922	83.3869	83.5389	83.6075	83.6964	83.4487	83.4605	83.4083	83.5512	83.4524	83.5341	83.5186	83.5696	83.5117	83.5144	83.4759	83.5825	83.3861	83.5402	83.5249	83.4249	83.4981	83.5421	83.6243	83.524	83.419
Streptomyces_sp._2114.2	species_2	83.4891	83.4157	83.4086	83.4121	83.4336	83.4513	83.4458	83.4041	83.3997	83.4705	83.6281	83.5199	83.5109	83.5256	83.4942	83.5608	83.4839	83.6247	83.4565	83.4278	83.4449	83.4163	83.4387	83.4008	83.4208	83.6359	83.7273	83.4144	83.4092	83.4181	83.5956	83.4221	83.5797	83.4709	83.5751	83.4977	83.5617	83.4339	83.5219	83.3869	83.5194	83.4807	83.3198	83.4845	83.5513	83.5105	83.4419	83.4696
Streptomyces_sp._2221.1	species_2	83.3757	83.4256	83.3693	83.3847	83.4626	83.4024	83.3828	83.3111	83.3772	83.4739	83.5141	83.4492	83.5407	83.4625	83.5253	83.454	83.4923	83.4975	83.3848	83.3771	83.3923	83.3545	83.3286	83.3695	83.5056	83.6128	83.6696	83.3387	83.372	83.3591	83.4355	83.3659	83.4958	83.4554	83.6057	83.4888	83.5025	83.4018	83.5063	83.3192	83.5073	83.5209	83.3159	83.5171	83.5097	83.6345	83.4388	83.4583
Streptomyces_lividans_TK24	species_2	83.4226	83.3944	83.4054	83.3298	83.4308	83.3945	83.4029	83.41	83.3345	83.5298	83.6183	83.4443	83.4455	83.4217	83.4146	83.5112	83.4512	83.5418	83.4045	83.4557	83.339	83.3356	83.3164	83.3942	83.5369	83.5279	83.673	83.3808	83.3628	83.3899	83.5834	83.3821	83.591	83.5276	83.6289	83.5169	83.4819	83.4772	83.517	83.3714	83.5047	83.5038	83.3719	83.4872	83.4931	83.5374	83.4804	83.4802
Streptomyces_sp._WM6391	species_2	83.3972	83.3527	83.4352	83.3443	83.3853	83.3868	83.4128	83.4607	83.413	83.5077	83.5363	83.4277	83.4561	83.4873	83.4594	83.5097	83.4264	83.4606	83.4024	83.4043	83.394	83.3336	83.2904	83.2641	83.4949	83.4341	83.541	83.4399	83.4132	83.4357	83.4978	83.4137	83.5418	83.4506	83.5599	83.4552	83.5375	83.53	83.458	83.4304	83.5177	83.4958	83.3615	83.4576	83.5094	83.5442	83.4086	83.4632
Streptomyces_lividans_1326	species_2	83.3964	83.4453	83.3842	83.3697	83.3597	83.353	83.3682	83.3693	83.3127	83.5509	83.5789	83.422	83.3985	83.4554	83.3681	83.4682	83.3921	83.5695	83.3607	83.4001	83.3316	83.3969	83.4036	83.4262	83.4679	83.5058	83.6288	83.4257	83.3635	83.4068	83.5472	83.4391	83.5443	83.431	83.5905	83.4715	83.5073	83.4649	83.4597	83.3035	83.4715	83.484	83.3153	83.406	83.4296	83.5316	83.4669	83.484
ME03-5684b	species_2	83.3318	83.3235	83.3751	83.2885	83.3968	83.3899	83.3947	83.3649	83.3953	83.5192	83.5132	83.3687	83.4567	83.3825	83.417	83.4436	83.4145	83.6062	83.3843	83.372	83.3565	83.4083	83.3464	83.3191	83.3689	83.5194	83.6465	83.2812	83.3687	83.3394	83.5415	83.3648	83.519	83.429	83.4973	83.4358	83.5159	83.4636	83.3749	83.3065	83.4273	83.4587	83.374	83.3911	83.4391	83.4688	83.462	83.3418
Streptomyces_violaceoruber_NRRL_S-12	species_2	83.3224	83.3637	83.3904	83.3095	83.3549	83.3361	83.3655	83.3603	83.3229	83.4602	83.4816	83.3922	83.388	83.3611	83.372	83.4544	83.464	83.5313	83.3025	83.3615	83.2821	83.4252	83.2915	83.2733	83.5357	83.4845	83.592	83.349	83.3111	83.3579	83.4659	83.3419	83.4831	83.4855	83.4141	83.4565	83.4865	83.3797	83.4225	83.274	83.4255	83.4157	83.3496	83.3776	83.4315	83.3993	83.3794	83.3854
Streptomyces_sp._111WW2	species_2	83.3687	83.3267	83.3978	83.3879	83.4452	83.3015	83.3254	83.3233	83.3945	83.5089	83.4648	83.4071	83.482	83.4923	83.4544	83.4561	83.4513	83.4758	83.4031	83.3829	83.4051	83.4254	83.4081	83.3082	83.5659	83.5805	83.5448	83.3302	83.3019	83.3596	83.4289	83.3706	83.5467	83.4214	83.4574	83.4059	83.421	83.449	83.413	83.3756	83.4737	83.4256	83.3801	83.4466	83.4592	83.3882	83.4057	83.396
ME01-18h	species_2	83.3481	83.4128	83.4225	83.4178	83.4649	83.4022	83.4256	83.4311	83.4314	83.5574	83.5939	83.4767	83.4418	83.4693	83.3832	83.4467	83.3905	83.6028	83.4197	83.4956	83.4031	83.4262	83.3716	83.3436	83.4756	83.5815	83.6396	83.4174	83.3954	83.3985	83.5977	83.4692	83.5028	83.4832	83.5818	83.4856	83.4821	83.431	83.4759	83.4415	83.582	83.4882	83.4315	83.5027	83.5105	83.4867	83.4493	83.4148
Streptomyces_sp._LRa12	species_2	83.2172	83.3052	83.2756	83.2413	83.2713	83.2393	83.2757	83.275	83.2629	83.4228	83.3709	83.376	83.3561	83.267	83.3564	83.3441	83.3276	83.3964	83.2017	83.2863	83.2552	83.2672	83.2241	83.2784	83.4773	83.3947	83.573	83.2665	83.245	83.2779	83.3502	83.3765	83.4718	83.3475	83.4893	83.3386	83.3805	83.3029	83.3916	83.2131	83.4283	83.3294	83.2545	83.3713	83.3668	83.4231	83.3724	83.342
B-16638	species_2	83.3208	83.3747	83.3512	83.3339	83.3847	83.3412	83.3111	83.3246	83.3158	83.4551	83.54	83.4023	83.3842	83.3711	83.4642	83.3965	83.4044	83.475	83.4401	83.4477	83.3942	83.3321	83.2654	83.2421	83.4629	83.4714	83.6013	83.3954	83.3863	83.3486	83.507	83.4798	83.5317	83.5091	83.5696	83.4628	83.519	83.4289	83.4607	83.3801	83.4837	83.4575	83.4355	83.4877	83.4907	83.479	83.4129	83.3768
Streptomyces_coelicolor_A3_2_	species_2	83.4475	83.4679	83.4321	83.4394	83.3851	83.4103	83.4201	83.4077	83.4078	83.5207	83.6269	83.442	83.4448	83.4115	83.4704	83.4481	83.4173	83.5143	83.3694	83.4362	83.3478	83.3576	83.3544	83.3346	83.4572	83.5645	83.7368	83.3792	83.407	83.3772	83.5327	83.4065	83.596	83.4441	83.6257	83.4244	83.4812	83.4382	83.5035	83.3757	83.5305	83.5211	83.3801	83.4981	83.4992	83.4781	83.4267	83.4293
Streptomyces_coelicolor_O-10.2	species_2	83.2498	83.3259	83.3693	83.3176	83.2912	83.2794	83.3161	83.3559	83.3365	83.4189	83.5011	83.4111	83.4193	83.3409	83.4101	83.4215	83.4054	83.4979	83.3357	83.3363	83.2599	83.284	83.2799	83.2597	83.3604	83.4116	83.5626	83.3595	83.3387	83.3411	83.4914	83.46	83.5249	83.4141	83.527	83.4513	83.4542	83.4034	83.409	83.317	83.4397	83.4028	83.3604	83.4051	83.4473	83.4694	83.3971	83.3519
Streptomyces_coelicolor_O-10.1	species_2	83.2943	83.3672	83.389	83.3247	83.3397	83.3332	83.3533	83.3845	83.3624	83.4656	83.5536	83.3659	83.4054	83.3693	83.4047	83.4382	83.3836	83.4925	83.3499	83.3549	83.2735	83.3676	83.2625	83.2487	83.4428	83.4447	83.591	83.3905	83.3087	83.3472	83.5022	83.4681	83.5756	83.4584	83.5256	83.4429	83.4461	83.4815	83.4514	83.3252	83.5312	83.4979	83.3753	83.4396	83.4546	83.5279	83.401	83.3641
ME02-6977A	species_2	83.3295	83.3999	83.3848	83.3063	83.3704	83.3549	83.3438	83.3514	83.3834	83.4593	83.4555	83.3562	83.4592	83.3278	83.4397	83.4605	83.4333	83.4701	83.3834	83.397	83.4028	83.3901	83.3336	83.3117	83.4846	83.5488	83.5634	83.368	83.3612	83.3261	83.4532	83.419	83.5023	83.4053	83.5334	83.4902	83.4667	83.4794	83.4845	83.3951	83.5403	83.5044	83.3561	83.5747	83.4925	83.548	83.3395	83.4428
109-6_ME02-6985-2c	species_2	83.1861	83.1952	83.286	83.267	83.284	83.1853	83.2569	83.2786	83.2262	83.306	83.4021	83.2904	83.4096	83.3007	83.3144	83.353	83.3337	83.3293	83.2825	83.2744	83.299	83.3029	83.2756	83.2287	83.3047	83.3391	83.4288	83.2423	83.2373	83.2612	83.423	83.263	83.4065	83.3708	83.4158	83.3701	83.4255	83.3273	83.3072	83.2428	83.3552	83.2953	83.2781	83.3198	83.3678	83.3922	83.3057	83.2883
ME02-6987-2C	species_2	83.2324	83.3586	83.2724	83.2811	83.2948	83.3043	83.2782	83.3507	83.3143	83.4729	83.5349	83.2713	83.3868	83.3415	83.3612	83.4679	83.41	83.4624	83.4014	83.378	83.3835	83.3427	83.2581	83.2426	83.4194	83.3737	83.5309	83.3183	83.3108	83.2966	83.4486	83.3439	83.4078	83.3943	83.4675	83.4477	83.3974	83.3633	83.3337	83.3097	83.435	83.3511	83.2761	83.3685	83.4181	83.3811	83.3099	83.2912
ME02-6979A	species_2	83.2934	83.312	83.3544	83.3618	83.2799	83.3599	83.2863	83.3776	83.3351	83.4691	83.529	83.3852	83.4063	83.3139	83.3854	83.3296	83.3325	83.5436	83.3783	83.3768	83.393	83.465	83.3007	83.3185	83.4514	83.5048	83.6139	83.399	83.4032	83.3927	83.5033	83.3789	83.4769	83.3656	83.5464	83.3983	83.4549	83.4222	83.4365	83.3183	83.4003	83.3974	83.3206	83.3597	83.3764	83.4171	83.3659	83.3008
Streptomyces_sp._E5N91	species_2	83.1468	83.0944	83.2103	83.2211	83.1098	83.1222	83.1308	83.1473	83.1415	83.3329	83.3816	83.1874	83.297	83.1683	83.2398	83.1773	83.2367	83.2376	83.2385	83.2375	83.1706	83.1112	83.136	83.1782	83.2517	83.3498	83.4712	83.1495	83.1557	83.1854	83.2852	83.222	83.2902	83.2153	83.4138	83.2701	83.2513	83.2647	83.3214	83.1607	83.2642	83.31	83.1484	83.2785	83.2661	83.3664	83.1222	83.2162
Streptomyces_sp._CB09001	species_2	83.5214	83.525	83.5079	83.4597	83.4855	83.5071	83.4476	83.4198	83.4957	83.5219	83.6084	83.4977	83.5191	83.4467	83.4833	83.5676	83.5403	83.6583	83.3843	83.3973	83.389	83.4119	83.4044	83.4103	83.447	83.6491	83.8178	83.4521	83.4007	83.4401	83.586	83.4836	83.6432	83.4693	83.5932	83.4825	83.5651	83.4801	83.5537	83.461	83.5804	83.5874	83.4322	83.4912	83.5782	83.5857	83.4893	83.4613
Streptomyces_sp._MH60	species_102	83.5912	83.7993	83.6976	83.6371	83.6245	83.7177	83.6646	83.7223	83.6928	83.7996	83.8881	83.7009	83.7029	83.6529	83.6796	83.6835	83.6296	83.7296	83.6384	83.682	83.672	83.6921	83.5905	83.5664	83.713	83.7725	83.9789	83.7721	83.6591	83.7159	83.8013	83.7514	83.7679	83.6503	83.7707	83.7339	83.7146	83.7436	83.6825	83.6558	83.7604	83.7227	83.6632	83.7245	83.7272	83.745	83.6408	83.649
Streptomyces_sp._M1013	species_102	83.4728	83.5618	83.5768	83.5248	83.5786	83.5863	83.5454	83.5369	83.5538	83.6454	83.7484	83.6083	83.5969	83.5997	83.5842	83.657	83.6626	83.6936	83.5653	83.6046	83.5287	83.5136	83.5363	83.5353	83.6292	83.8126	83.8821	83.5658	83.5505	83.5923	83.7304	83.5333	83.6868	83.6623	83.703	83.6855	83.6427	83.6408	83.6899	83.4946	83.6222	83.6364	83.4939	83.6583	83.6664	83.5928	83.4847	83.5554
Streptomyces_sp._E5N298	species_102	83.453	83.5059	83.4732	83.4446	83.4713	83.4544	83.4537	83.4489	83.4354	83.5348	83.6769	83.5127	83.5377	83.5249	83.5511	83.5678	83.5467	83.668	83.53	83.5789	83.4879	83.5485	83.5337	83.4655	83.5879	83.6329	83.7808	83.5268	83.5276	83.5013	83.6375	83.6153	83.6181	83.58	83.5712	83.5504	83.585	83.5734	83.6062	83.5097	83.5554	83.6143	83.5078	83.5937	83.5369	83.5703	83.4031	83.5228
Streptomyces_canus_C-509	species_102	83.3676	83.4108	83.4841	83.4237	83.3839	83.3989	83.406	83.3997	83.3929	83.4896	83.6615	83.4444	83.4203	83.4786	83.3958	83.5018	83.4198	83.6003	83.4117	83.3768	83.3221	83.4478	83.4512	83.3712	83.456	83.5681	83.6959	83.4304	83.3639	83.4344	83.55	83.3545	83.5302	83.3914	83.5067	83.406	83.4659	83.4425	83.4348	83.324	83.4505	83.545	83.4254	83.5645	83.4952	83.5214	83.4959	83.3895
Streptomyces_sp._E5N91_SAI-083	species_102	83.4859	83.4603	83.4106	83.4127	83.3919	83.415	83.4417	83.4641	83.4145	83.4394	83.6854	83.459	83.5292	83.4538	83.446	83.4983	83.4777	83.5067	83.4223	83.3617	83.3528	83.4089	83.3531	83.3136	83.4581	83.5137	83.7343	83.4143	83.3779	83.4875	83.5453	83.4583	83.4758	83.4828	83.6306	83.489	83.5054	83.5231	83.5266	83.3473	83.5935	83.5711	83.3863	83.493	83.5575	83.5476	83.4509	83.4229
Streptomyces_sp._CS113	species_363	83.4958	83.5754	83.5039	83.5164	83.5141	83.4911	83.5534	83.5149	83.5557	83.6177	83.7045	83.4364	83.5522	83.519	83.5213	83.5012	83.4825	83.6648	83.5187	83.5128	83.5196	83.4982	83.5255	83.5554	83.6247	83.6615	83.832	83.4759	83.5023	83.5519	83.6192	83.539	83.6343	83.4986	83.6327	83.5385	83.5451	83.5599	83.576	83.5019	83.5802	83.6207	83.5408	83.5693	83.589	83.6189	83.4773	83.47
Streptomyces_violaceorubidus_NRRL_B-16381	species_550	83.4903	83.4945	83.5238	83.5565	83.5553	83.5416	83.553	83.526	83.5231	83.6365	83.7072	83.6304	83.6226	83.6062	83.6269	83.6444	83.5744	83.6823	83.5654	83.6094	83.5311	83.5318	83.5737	83.5681	83.7223	83.7593	83.8989	83.5653	83.5534	83.6003	83.709	83.5577	83.718	83.6025	83.7267	83.6184	83.7079	83.7015	83.6567	83.4827	83.7074	83.6918	83.5092	83.5898	83.6608	83.6027	83.4897	83.5771
Streptomyces_sp._NRRL_F-7442	species_126	83.4536	83.4924	83.4316	83.4684	83.3702	83.3555	83.4207	83.3634	83.427	83.5488	83.5452	83.4898	83.5265	83.5241	83.5364	83.5169	83.5268	83.558	83.465	83.4627	83.4778	83.4843	83.4025	83.434	83.5533	83.6798	83.5853	83.5051	83.5027	83.493	83.5448	83.3995	83.5085	83.4822	83.5927	83.5045	83.5561	83.5494	83.6159	83.3821	83.5389	83.5774	83.3641	83.5079	83.5028	83.5503	83.4321	83.4331
Streptomyces_sp._NRRL_F-5635	species_126	83.2959	83.302	83.2919	83.2941	83.2777	83.2497	83.2513	83.2984	83.2675	83.3274	83.4528	83.3663	83.4659	83.3998	83.4548	83.4102	83.4358	83.3632	83.3088	83.3176	83.2872	83.2578	83.2483	83.2631	83.5659	83.4346	83.5403	83.3238	83.3038	83.2708	83.4178	83.2599	83.4577	83.3848	83.5332	83.3817	83.4141	83.435	83.3947	83.2773	83.4558	83.4151	83.2427	83.424	83.4112	83.4162	83.3568	83.3721
Streptomyces_sp._NRRL_S-1831	species_126	83.4624	83.4484	83.458	83.4311	83.4466	83.4199	83.4526	83.3908	83.4167	83.4806	83.5328	83.4739	83.529	83.5347	83.5316	83.4981	83.5096	83.5395	83.3923	83.4596	83.4272	83.4243	83.4054	83.4103	83.579	83.4954	83.6341	83.4138	83.4033	83.4222	83.4871	83.4205	83.4866	83.4279	83.57	83.4508	83.476	83.504	83.5285	83.4283	83.5373	83.514	83.3742	83.4647	83.458	83.4544	83.5025	83.425
Streptomyces_sp._NRRL_F-4707	species_126	83.4204	83.4813	83.4414	83.3803	83.4634	83.3947	83.4897	83.3901	83.4316	83.5246	83.6663	83.4826	83.4871	83.4762	83.5177	83.5082	83.486	83.5503	83.4183	83.457	83.4572	83.357	83.3501	83.3525	83.5668	83.5299	83.6698	83.4424	83.4411	83.4581	83.5604	83.4824	83.4578	83.5139	83.6139	83.4703	83.5429	83.4446	83.5577	83.4128	83.5496	83.5808	83.3945	83.4532	83.5137	83.454	83.4686	83.4285
Streptomyces_sp._NRRL_F-4711	species_126	83.426	83.4507	83.4498	83.4479	83.4325	83.4532	83.4715	83.4334	83.4255	83.4996	83.6105	83.485	83.5506	83.369	83.4422	83.5088	83.4507	83.5047	83.4208	83.4974	83.4661	83.4442	83.3987	83.317	83.5349	83.6197	83.5975	83.4839	83.4341	83.4374	83.4907	83.4236	83.5241	83.542	83.6178	83.4149	83.5638	83.5079	83.5546	83.3636	83.4667	83.4874	83.3353	83.4175	83.4823	82.8741	83.5003	83.4291
Streptomyces_sp._NRRL_F-5555	species_126	83.4379	83.4272	83.3964	83.3902	83.3781	83.4231	83.4319	83.3882	83.442	83.4482	83.567	83.4333	83.5091	83.4316	83.4972	83.4848	83.5111	83.5245	83.4344	83.4231	83.3755	83.4139	83.3951	83.3607	83.5266	83.5837	83.5956	83.4689	83.4733	83.5067	83.565	83.4241	83.5679	83.5393	83.6711	83.5411	83.5546	83.5092	83.6276	83.3972	83.5158	83.5347	83.389	83.4814	83.4908	83.563	83.4694	83.3795
Streptomyces_diastaticus_subsp._ardesiacus_NBRC_15402	species_126	83.4552	83.4853	83.5012	83.4319	83.5129	83.5162	83.4841	83.5195	83.4746	83.5956	83.6597	83.5026	83.5276	83.5393	83.5082	83.5309	83.5587	83.5763	83.4494	83.4948	83.4792	83.4988	83.5329	83.4832	83.5822	83.6285	83.6883	83.5799	83.5582	83.5712	83.634	83.4953	83.624	83.5124	83.6282	83.5722	83.5867	83.5682	83.5804	83.4454	83.5352	83.6356	83.4498	83.5068	83.5493	83.5722	83.5079	83.4183
Streptomyces_sp._NBRC_110030	species_126	83.4528	83.4895	83.4412	83.4197	83.447	83.4536	83.4538	83.3982	83.4385	83.4304	83.6437	83.5349	83.5507	83.5506	83.5542	83.4991	83.5827	83.5344	83.4364	83.4681	83.4238	83.4371	83.3848	83.3843	83.5091	83.4929	83.6208	83.4522	83.4331	83.4625	83.5185	83.4047	83.5159	83.5324	83.6488	83.5557	83.5568	83.5315	83.5792	83.385	83.5003	83.5974	83.3735	83.5623	83.5223	83.5075	83.4009	83.3803
Streptomyces_sp._NRRL_F-5650	species_126	83.362	83.3982	83.3474	83.2862	83.3763	83.3582	83.3504	83.3617	83.316	83.4984	83.5306	83.4002	83.5007	83.4312	83.3866	83.4702	83.46	83.503	83.3708	83.2864	83.3502	83.3779	83.4379	83.3667	83.5528	83.4717	83.5971	83.4177	83.4114	83.374	83.473	83.4102	83.4719	83.5612	83.5433	83.5154	83.4744	83.5119	83.5354	83.3217	83.5286	83.4816	83.3007	83.4751	83.3813	83.4312	83.7546	83.4003
Streptomyces_sp._BK208	species_317	83.505	83.4734	83.426	83.4071	83.4844	83.4618	83.5435	83.4722	83.482	83.4421	83.6191	83.5352	83.5553	83.4606	83.4694	83.6021	83.5233	83.5793	83.4982	83.5415	83.496	83.5303	83.4948	83.4316	83.4897	83.6881	83.6722	83.4864	83.5278	83.4834	83.6216	83.5233	83.6244	83.5408	83.6512	83.5765	83.6046	83.5781	83.5402	83.4328	83.487	83.4416	83.4856	83.5389	83.5389	83.4806	83.5146	83.4752
Streptomyces_sp._Tu4128	species_512	83.4052	83.5337	83.4255	83.3828	83.4096	83.3983	83.4061	83.408	83.3584	83.5267	83.6594	83.4797	83.4752	83.4648	83.5016	83.4506	83.4911	83.5271	83.434	83.3956	83.3701	83.4158	83.4023	83.3902	83.5373	83.5941	83.679	83.4719	83.4025	83.4305	83.6508	83.4075	83.4501	83.3872	83.617	83.4799	83.4861	83.541	83.5114	83.3855	83.4302	83.4759	83.344	83.4974	83.5569	83.4759	83.3755	83.316
Streptomyces_sp._WAC_04229	species_512	83.4517	83.5293	83.4375	83.4889	83.4911	83.4312	83.4674	83.4625	83.438	83.602	83.7005	83.6179	83.5398	83.5361	83.5392	83.6184	83.5806	83.5574	83.4129	83.42	83.3607	83.4389	83.4893	83.5057	83.6157	83.6199	83.7472	83.5456	83.479	83.4866	83.6641	83.5188	83.6531	83.6501	83.7577	83.6631	83.6891	83.7641	83.6995	83.5645	83.6891	83.747	83.5618	83.5687	83.6296	83.6635	83.4789	83.5263
Streptomyces_parvulus_2297	species_229	83.4149	83.4549	83.3953	83.3932	83.3721	83.3534	83.4414	83.3932	83.3194	83.4443	83.6183	83.4685	83.4938	83.4316	83.4931	83.4651	83.488	83.6579	83.3493	83.3439	83.3666	83.3682	83.391	83.3837	83.5224	83.6284	83.7996	83.4332	83.4167	83.4886	83.5763	83.4219	83.5426	83.4889	83.5847	83.5009	83.5437	83.4765	83.4857	83.4545	83.5869	83.6013	83.4073	83.5402	83.5846	83.5971	83.4088	83.4191
Streptomyces_sp._CS207	species_254	83.9746	83.8803	83.9277	83.9204	83.8978	83.8598	83.8558	83.7936	83.9592	83.992	84.0249	83.9125	83.9318	83.8575	83.8947	83.9398	83.9169	83.9957	83.9141	83.8837	83.7695	83.848	83.8841	83.8252	83.8543	83.9557	84.2126	83.8884	83.885	83.879	83.9836	83.9021	83.9145	83.9312	83.9905	83.9519	83.9799	83.8888	84.0235	83.8761	83.9394	83.958	83.799	83.9909	83.8919	83.9803	83.8263	83.8456
Streptomyces_sp._WAC06273	species_254	83.5506	83.6065	83.5404	83.6351	83.5653	83.5926	83.614	83.5252	83.5939	83.5692	83.6759	83.6463	83.5206	83.5823	83.6036	83.5443	83.6309	83.7321	83.5765	83.6191	83.5644	83.549	83.5576	83.4977	83.6092	83.7099	83.8456	83.6197	83.6317	83.6252	83.7031	83.6207	83.6694	83.6292	83.7264	83.661	83.6567	83.5982	83.6574	83.589	83.6032	83.6274	83.539	83.701	83.6291	83.6012	83.5905	83.5722
Streptomyces_sp._CC71	species_254	83.4799	83.4885	83.4381	83.4566	83.4071	83.4579	83.4536	83.4772	83.4251	83.5506	83.5404	83.4216	83.541	83.4638	83.454	83.4687	83.4918	83.5494	83.4551	83.46	83.4192	83.5017	83.4435	83.3496	83.424	83.5529	83.7603	83.4511	83.5095	83.4567	83.6267	83.4829	83.5268	83.507	83.529	83.4699	83.4355	83.5346	83.4853	83.4415	83.4862	83.5648	83.4766	83.5599	83.5952	83.5759	83.3986	83.3763
Streptomyces_sp._WAC08452	species_254	83.4678	83.4725	83.4217	83.4325	83.5422	83.4896	83.4835	83.4541	83.4958	83.4661	83.5364	83.4242	83.4571	83.5014	83.3548	83.4289	83.5014	83.578	83.5186	83.459	83.4573	83.4957	83.5286	83.4371	83.4716	83.5993	83.6888	83.4893	83.4578	83.4534	83.582	83.4483	83.4554	83.4886	83.6378	83.4849	83.5087	83.5088	83.5457	83.4472	83.5957	83.6014	83.4294	83.5117	83.5709	83.5299	83.3794	83.4167
Streptomyces_sp._WAC06128	species_254	83.4596	83.5128	83.5355	83.4785	83.4693	83.5157	83.5096	83.5309	83.4917	83.6423	83.7152	83.5654	83.4847	83.5924	83.5008	83.4753	83.5193	83.6352	83.571	83.5463	83.5457	83.6288	83.534	83.4832	83.6156	83.6667	83.8021	83.6075	83.5706	83.5368	83.6624	83.5597	83.5412	83.563	83.7715	83.611	83.6191	83.5058	83.5696	83.5178	83.5959	83.6046	83.4501	83.6383	83.6083	82.938	83.4739	83.5569
Streptomyces_sp._WAC04189	species_254	83.3885	83.3804	83.3284	83.3666	83.3497	83.3834	83.3255	83.3099	83.3352	83.4848	83.4925	83.4228	83.4221	83.4404	83.4397	83.4332	83.4915	83.4152	83.3964	83.3678	83.3313	83.3851	83.4358	83.3284	83.4541	83.4099	83.6461	83.4566	83.3872	83.3423	83.5094	83.4212	83.4929	83.4895	83.5749	83.5046	83.565	83.438	83.5111	83.306	83.5287	83.5436	83.3109	83.4624	83.4827	83.4224	83.4632	83.3333
Streptomyces_sp._WAC08401	species_254	83.4911	83.4649	83.4573	83.4225	83.4821	83.502	83.475	83.3993	83.4837	83.4751	83.5274	83.4493	83.4814	83.4744	83.5389	83.5303	83.526	83.4852	83.4671	83.4507	83.3955	83.5139	83.4384	83.4471	83.5035	83.6002	83.7174	83.4911	83.4707	83.461	83.5748	83.482	83.5747	83.4517	83.615	83.5752	83.5872	83.5478	83.5315	83.4586	83.5931	83.5318	83.3976	83.5109	83.5377	83.4626	83.498	83.4205
Streptomyces_sp._SGAir0924	species_254	83.4574	83.548	83.5198	83.4295	83.4684	83.4515	83.461	83.5318	83.5238	83.5607	83.6397	83.4463	83.5469	83.4847	83.5218	83.5656	83.564	83.6722	83.5265	83.5449	83.5303	83.5713	83.4522	83.4979	83.4257	83.57	83.7948	83.5051	83.5348	83.6027	83.6732	83.5176	83.4832	83.5695	83.6848	83.4868	83.6011	83.5961	83.5001	83.5139	83.6107	83.6945	83.4291	83.6076	83.5813	83.6587	83.544	83.4585
Streptomyces_sp._WAC05458	species_254	83.4722	83.501	83.4415	83.4198	83.463	83.5263	83.4588	83.5138	83.4801	83.5348	83.5939	83.5118	83.5544	83.5585	83.4736	83.5103	83.5174	83.5342	83.4554	83.4326	83.4389	83.4482	83.497	83.4193	83.4054	83.5726	83.6746	83.5062	83.5233	83.5252	83.5266	83.4481	83.5074	83.519	83.6275	83.5503	83.5345	83.5318	83.5163	83.5076	83.5547	83.5613	83.3901	83.5705	83.575	83.5153	83.4653	83.5277
Streptomyces_sp._WAC02707	species_254	83.4803	83.4549	83.4788	83.442	83.4675	83.4545	83.4173	83.4405	83.4745	83.5654	83.6009	83.4738	83.5287	83.5109	83.5903	83.5064	83.5607	83.6144	83.4504	83.499	83.4949	83.5008	83.4794	83.4572	83.5013	83.5955	83.7312	83.5318	83.5374	83.5044	83.581	83.5113	83.4943	83.5419	83.6069	83.5592	83.4905	83.5089	83.5965	83.5221	83.5261	83.5294	83.4647	83.5864	83.5184	83.6269	83.4875	83.4436
Streptomyces_sp._MBT28	species_254	83.7517	83.6283	83.756	83.7168	83.6511	83.6755	83.7258	83.7054	83.6672	83.7774	83.8752	83.6681	83.6888	83.6842	83.6319	83.6742	83.612	83.7497	83.6389	83.6981	83.7319	83.7044	83.7084	83.6789	83.6788	83.8291	83.8381	83.6965	83.6679	83.6732	83.7513	83.659	83.6777	83.6946	83.8146	83.756	83.6757	83.7579	83.7163	83.6815	83.7101	83.7535	83.7252	83.7671	83.7417	83.7341	83.6274	83.5496
Streptomyces_sp._SS52	species_254	83.5766	83.6038	83.4659	83.4568	83.5547	83.4924	83.4543	83.4914	83.5467	83.5899	83.6972	83.521	83.4934	83.4922	83.5725	83.5601	83.5316	83.6676	83.4833	83.5251	83.4912	83.5273	83.4776	83.5265	83.5048	83.7662	83.9471	83.4652	83.4773	83.5192	83.7065	83.5366	83.5538	83.5951	83.7385	83.6153	83.5773	83.5459	83.6346	83.4531	83.534	83.5678	83.4428	83.5506	83.5521	83.5413	83.5727	83.5343
Streptomyces_sp._NRRL_WC-3795	species_254	83.6281	83.6378	83.6642	83.5817	83.636	83.627	83.6306	83.6809	83.556	83.6703	83.7274	83.6558	83.7061	83.7122	83.5822	83.6722	83.6762	83.6588	83.6443	83.5773	83.6445	83.6863	83.6059	83.5975	83.6492	83.695	83.8753	83.6301	83.7001	83.611	83.7205	83.5758	83.6902	83.6569	83.7224	83.6576	83.7291	83.6372	83.6685	83.6711	83.741	83.7345	83.6101	83.6947	83.7299	83.7364	83.6578	83.5848
Streptomyces_sp._TOR3209	species_254	83.5237	83.4743	83.5056	83.5279	83.482	83.5104	83.4552	83.4412	83.5031	83.5542	83.6857	83.5234	83.5509	83.4881	83.4617	83.4857	83.5078	83.5923	83.5247	83.5536	83.468	83.4822	83.5363	83.4291	83.5019	83.5915	83.7535	83.5164	83.5302	83.5004	83.6214	83.475	83.4989	83.5158	83.6233	83.5285	83.579	83.5248	83.5129	83.5933	83.5706	83.6899	83.5323	83.5813	83.6395	83.6496	83.5107	83.4426
Streptomyces_rochei_NRRL_B-2410	species_254	83.5347	83.5583	83.5025	83.4615	83.4272	83.4489	83.4926	83.4972	83.4847	83.6112	83.714	83.515	83.4977	83.4881	83.4814	83.5468	83.5382	83.5706	83.5687	83.5065	83.5022	83.5386	83.5502	83.4767	83.5846	83.6363	83.8067	83.5643	83.5382	83.5426	83.6249	83.5603	83.5137	83.5035	83.6829	83.5376	83.5216	83.4869	83.5744	83.4793	83.5676	83.5638	83.6013	83.5762	83.5665	83.6111	83.5019	83.4187
Streptomyces_sp._Alain-F2R5	species_198	83.5371	83.4973	83.5281	83.4979	83.4883	83.519	83.5285	83.5439	83.5318	83.5454	83.6435	83.6121	83.6337	83.5265	83.6419	83.614	83.5684	83.5867	83.4556	83.4393	83.4908	83.4593	83.5214	83.4837	83.6618	83.652	83.7366	83.512	83.5523	83.4935	83.613	83.5465	83.5377	83.6229	83.5904	83.5163	83.5556	83.5945	83.6099	83.4611	83.4818	83.5529	83.4646	83.5583	83.5735	83.6078	83.5226	83.5205
Streptomyces_luteus_TRM_45540	species_198	83.5499	83.4491	83.4739	83.4915	83.5314	83.5126	83.5215	83.5029	83.5328	83.4913	83.5677	83.5464	83.5585	83.5428	83.5788	83.6025	83.527	83.6195	83.4625	83.4745	83.4389	83.4674	83.4581	83.4801	83.5341	83.6896	83.7843	83.4834	83.5415	83.4846	83.5925	83.531	83.6763	83.685	83.6213	83.5772	83.5973	83.6122	83.6398	83.4711	83.5935	83.5583	83.4917	83.5552	83.582	83.5468	83.4465	83.4288
Streptomyces_sp._CB02414	species_339	83.6745	83.7351	83.6713	83.68	83.6625	83.6906	83.6854	83.663	83.695	83.7459	83.9331	83.7229	83.8032	83.713	83.6739	83.8011	83.7084	83.7943	83.7797	83.6778	83.7093	83.6849	83.7159	83.6663	83.7795	83.8267	83.9077	83.7404	83.7017	83.7136	83.8181	83.6889	83.7636	83.7597	83.8698	83.7977	83.8135	83.7785	83.8056	83.7159	83.8158	83.8055	83.6876	83.7527	83.8041	83.8295	83.8116	83.8226
Streptomyces_sp._E2N166	species_370	83.5845	83.6027	83.6773	83.5719	83.6252	83.6133	83.6457	83.5846	83.6484	83.6879	83.7771	83.6464	83.6715	83.7021	83.6655	83.7137	83.683	83.6865	83.5215	83.5476	83.487	83.5494	83.5801	83.4825	83.7529	83.8102	83.8999	83.5079	83.5348	83.4989	83.6734	83.5552	83.7659	83.5596	83.7245	83.6387	83.6308	83.7809	83.6715	83.5649	83.6455	83.6053	83.5281	83.7048	83.6518	83.7162	83.5293	83.5619
Streptomyces_pactum_ACT12	species_227	83.444	83.4493	83.4194	83.3405	83.3846	83.384	83.4199	83.3448	83.3598	83.4746	83.5993	83.4926	83.5925	83.489	83.5277	83.5077	83.4808	83.5715	83.3704	83.3946	83.391	83.332	83.4214	83.3491	83.4921	83.521	83.7791	83.4024	83.3909	83.3768	83.4905	83.4152	83.3889	83.4608	83.5646	83.4725	83.5005	83.4826	83.5195	83.3869	83.5798	83.4668	83.3926	83.5871	83.5383	83.5509	83.466	83.3792
Streptomyces_ambofaciens_DSM_40697	species_65	83.4266	83.3796	83.4158	83.4111	83.3229	83.3098	83.3787	83.3094	83.3562	83.4629	83.6023	83.485	83.5312	83.4428	83.4141	83.4531	83.4385	83.5602	83.3928	83.395	83.3892	83.4252	83.3895	83.3998	83.4456	83.5469	83.7618	83.4301	83.3876	83.3691	83.5399	83.3825	83.5047	83.5195	83.6037	83.5853	83.4736	83.5023	83.6163	83.3574	83.4463	83.5431	83.3156	83.4094	83.5202	83.4833	83.4027	83.4061
Streptomyces_ambofaciens_ATCC_23877	species_65	83.4327	83.4925	83.4582	83.4274	83.389	83.4342	83.3832	83.4025	83.4729	83.4558	83.6685	83.3389	83.5018	83.3854	83.4573	83.4456	83.4364	83.5849	83.4344	83.4113	83.4097	83.4537	83.3877	83.3563	83.5228	83.5299	83.7364	83.4493	83.479	83.4786	83.5529	83.4751	83.5484	83.5572	83.6666	83.5809	83.4978	83.504	83.6143	83.3526	83.4609	83.447	83.3433	83.5314	83.506	83.5422	83.4415	83.4574
Streptomyces_sp._JHA26	species_387	83.7831	83.9006	83.8462	83.7876	83.8607	83.8504	83.8744	83.8378	83.8978	84.0042	84.0216	83.9368	83.9313	83.8401	83.8903	83.9112	83.9106	83.8468	83.8884	83.8748	83.8382	83.8108	83.789	83.805	83.9034	83.8359	83.8693	83.7912	83.8137	83.8519	84.0062	83.9096	83.9118	83.8722	83.9826	83.9098	83.9002	83.9004	83.8439	83.9096	83.9173	83.9215	83.8876	83.9386	83.9192	83.9521	83.8495	83.7714
Streptomyces_sp._FXJ7.023	species_224	83.0479	83.1301	83.0323	83.0312	83.0624	83.0885	83.0632	83.1443	83.1217	83.2297	83.3479	83.1005	83.1395	83.1466	83.1089	83.1801	83.1044	83.1615	83.1316	83.1404	83.1518	83.1438	83.1227	83.0811	83.2028	83.1727	83.3033	83.105	83.0521	83.1066	83.2594	83.0628	83.1021	83.1708	83.2316	83.1065	83.1909	83.2262	83.1645	83.0855	83.1154	83.1279	83.1041	83.0892	83.1726	83.199	83.0592	82.9962
Streptomyces_olivaceus_KLBMP_5084	species_224	83.1445	83.1083	83.0092	83.0686	83.0502	83.0343	83.1019	83.0969	83.0361	83.1255	83.2326	83.1098	83.1727	83.0759	83.1467	83.1556	83.1732	83.123	83.0022	83.0403	83.0735	83.0721	83.0183	83.1176	83.188	83.2604	83.3911	83.0162	83.0559	82.9953	83.1722	83.0858	83.1028	83.0303	83.1704	83.1378	83.1325	83.1361	83.076	83.0522	83.1526	83.2252	83.0902	83.1192	83.2108	83.2539	83.05	82.9955
Streptomyces_olivaceus_NRRL_B-3009	species_224	82.9927	83.1568	82.9875	83.0018	83.0113	82.9995	83.0598	83.0251	83.0137	83.1729	83.2617	83.125	83.091	83.0741	83.0573	83.0247	83.1145	83.1325	82.9849	83.0378	82.9897	83.0165	83.0064	83.0415	83.1957	83.1615	83.3909	83.1004	83.0359	83.0541	83.2346	83.0169	83.0553	83.0567	83.3163	83.1356	83.0543	83.0889	83.1135	83.051	83.1147	83.1822	83.0752	83.0655	83.1373	83.1484	83.0788	82.9782
Streptomyces_leeuwenhoekii_C58	species_120	83.7026	83.789	83.6672	83.7231	83.6528	83.6802	83.7357	83.7273	83.7185	83.7609	83.7862	83.8179	83.8096	83.7545	83.7612	83.6967	83.7734	83.7984	83.6098	83.757	83.6784	83.7147	83.6694	83.6741	83.6691	83.8391	83.877	83.7397	83.7342	83.7662	83.7445	83.7434	83.812	83.7066	83.7633	83.6826	83.6667	83.7508	83.7712	83.7402	83.7307	83.8454	83.6761	83.7753	83.7758	83.7006	83.6362	83.6592
Streptomyces_leeuwenhoekii_C34__=_DSM_42122_=_NRRL_B-24963_	species_120	83.4296	83.4109	83.3551	83.3788	83.4613	83.4021	83.4201	83.3488	83.419	83.4231	83.534	83.4531	83.5565	83.5705	83.5305	83.5215	83.4478	83.544	83.4204	83.3468	83.4541	83.397	83.425	83.3902	83.4713	83.6762	83.7268	83.4745	83.4045	83.4338	83.4336	83.4711	83.5151	83.4762	83.5686	83.5911	83.4947	83.562	83.5607	83.5068	83.6642	83.5693	83.3795	83.5442	83.5888	83.5986	83.4472	83.3926
Streptomyces_leeuwenhoekii_C34_2013_	species_120	83.4694	83.5628	83.474	83.4115	83.5402	83.5047	83.5727	83.5115	83.5045	83.5121	83.6546	83.6302	83.6248	83.5845	83.516	83.6285	83.6252	83.5793	83.4953	83.5177	83.5629	83.4617	83.4861	83.4937	83.5421	83.6454	83.7324	83.5245	83.517	83.6039	83.5711	83.5755	83.558	83.5786	83.6606	83.6259	83.5861	83.5925	83.6871	83.552	83.6608	83.6526	83.5853	83.6305	83.688	83.6709	83.6016	83.4449
Streptomyces_cyaneogriseus_subsp._noncyanogenus_NMWT_1	species_120	83.5615	83.4975	83.3901	83.4039	83.4408	83.4452	83.3895	83.4502	83.4085	83.4958	83.6041	83.4476	83.5558	83.5015	83.4896	83.5472	83.5999	83.6619	83.38	83.3553	83.3305	83.3984	83.3754	83.3762	83.4571	83.5597	83.6451	83.3745	83.4135	83.3483	83.5192	83.3838	83.443	83.4625	83.5675	83.4842	83.4354	83.3648	83.4845	83.3919	83.4253	83.4941	83.3976	83.4856	83.4577	83.5721	83.4336	83.377
Streptomyces_glaucescens_NRRL_B-2706	species_148	83.7771	83.8289	83.7704	83.768	83.7601	83.7926	83.7862	83.7534	83.7903	83.8319	84.0198	83.8215	83.9585	83.8517	83.9815	83.9046	83.8883	83.809	83.7479	83.7693	83.8109	83.7998	83.8444	83.718	84.0498	84.0572	84.0483	83.7989	83.7933	83.8227	84.0158	83.8585	83.991	83.9188	84.0997	83.9369	83.9824	84.0433	83.9804	83.7849	83.9413	83.9681	83.8341	83.9373	83.9746	83.9351	83.8397	83.8103
Streptomyces_pharetrae_CZA14	species_148	83.6398	83.7369	83.6977	83.6842	83.6775	83.7009	83.6898	83.6933	83.7013	83.8524	83.9034	83.7887	83.8388	83.8057	83.8032	83.9189	83.7556	84.0122	83.6707	83.6953	83.6936	83.7094	83.7559	83.6859	83.8644	84.0664	84.0803	83.7172	83.7429	83.7711	83.8495	83.7507	83.9137	83.8515	83.9274	83.8625	83.8621	83.8972	83.8741	83.6771	83.8531	83.9222	83.6716	83.9041	83.9208	83.8468	83.7967	83.7224
Streptomyces_glaucescens_GLA.O	species_147	83.7625	83.8009	83.6739	83.7835	83.7685	83.7656	83.7313	83.6918	83.7171	83.7842	83.8033	83.8283	83.7988	83.7604	83.7759	83.8087	83.8024	83.9492	83.7301	83.6881	83.7583	83.7558	83.7418	83.7486	83.8368	84.0402	84.2384	83.7219	83.7412	83.7378	83.8073	83.6465	83.8119	83.7501	83.8773	83.7403	83.7382	83.7751	83.7325	83.7014	83.7538	83.7443	83.6897	83.8134	83.7854	83.7528	83.6224	83.6964
Streptomyces_sp._TSRI0107	species_510	83.85	83.921	83.8318	83.8085	83.8432	83.9077	83.9014	83.7951	83.8622	83.9379	84.065	83.8917	83.9675	83.9078	83.9502	83.9936	83.9831	84.0285	83.8799	83.8987	83.9023	83.8892	83.8871	83.817	84.0052	84.0675	84.1058	83.8845	83.9168	83.8567	84.0668	83.9006	83.9043	83.9384	84.017	83.8947	83.9687	84.0002	83.9476	83.8993	84.0469	84.0327	83.861	84.0536	83.9844	83.9979	83.8776	83.8834
Streptomyces_sp._F001	species_374	83.7994	83.9442	83.8524	83.8135	83.8416	83.8566	83.8799	83.7936	83.8991	83.9389	84.0608	83.934	83.927	83.8549	83.8939	83.8921	83.8697	84.0464	83.8872	83.9199	83.9018	83.8724	83.8787	83.8474	83.9532	84.2134	84.3354	83.8442	83.8551	83.8992	83.9188	83.8313	83.9788	83.9492	84.0859	83.9572	83.9257	83.9725	83.9743	83.8136	84.0051	83.9565	83.7726	83.9486	83.9406	84.0211	83.8646	83.8929
Streptomyces_sp._ZFG47	species_310	83.349	83.4926	83.3947	83.4399	83.3856	83.4024	83.3494	83.4013	83.4455	83.4518	83.6653	83.3719	83.4403	83.3782	83.4077	83.375	83.4307	83.7175	83.3806	83.3441	83.4272	83.3584	83.3991	83.4312	83.4828	83.729	83.7671	83.4126	83.3837	83.4013	83.5595	83.393	83.5393	83.4116	83.6205	83.5121	83.4481	83.4511	83.5307	83.4033	83.5027	83.4228	83.432	83.4668	83.549	83.4311	83.3801	83.3685
Streptomyces_sp._AS58	species_310	83.1472	83.1849	83.1712	83.2076	83.1827	83.1883	83.162	83.2004	83.1752	83.3058	83.5308	83.2361	83.2535	83.3041	83.2875	83.2761	83.284	83.3341	83.1698	83.1898	83.2437	83.1584	83.1937	83.1455	83.2757	83.2734	83.4154	83.3052	83.303	83.2382	83.4286	83.196	83.3909	83.223	83.4389	83.2997	83.4196	83.3378	83.3276	83.2612	83.4078	83.3709	83.2274	83.3888	83.3682	82.8668	83.5768	83.2469
Streptomyces_davaonensis_JCM_4913	species_122	83.8509	83.9103	83.8603	83.8377	83.846	83.8481	83.8438	83.8564	83.8809	83.9781	83.9745	83.9632	83.9688	84.0416	84.0244	83.9388	84.0191	84.1099	83.8367	83.8271	83.8557	83.9387	83.9162	83.8911	84.0418	84.1572	84.2533	83.839	83.8985	83.9048	84.0474	83.8275	83.9956	83.8883	84.0963	84.0054	84.0213	83.9666	83.9498	83.865	83.9999	83.9747	83.8416	83.9994	84.1129	83.966	83.9275	83.9361
Streptomyces_sp._DI166	species_366	83.8642	83.9484	83.8833	83.9003	83.8627	83.8962	83.8943	83.8842	83.8808	83.9174	84.0151	83.9663	84.0433	83.8956	83.9415	83.9008	84.0152	84.1556	83.8284	83.8902	83.8578	83.8848	83.8298	83.8505	84.0496	84.1239	84.1753	83.9335	83.983	83.9247	84.0494	83.9565	83.9852	83.9602	84.1211	83.9582	84.0117	83.9817	83.9918	83.8817	84.0206	84.0323	83.9289	83.9822	84.0268	83.9519	83.8402	83.8957
Streptomyces_triticisoli_NEAU-DSCPA1-4-4	species_544	83.4293	83.5189	83.4139	83.441	83.4148	83.4338	83.4994	83.5186	83.4227	83.533	83.7214	83.4221	83.4711	83.4484	83.4471	83.4149	83.4381	83.4663	83.4246	83.4648	83.4422	83.5399	83.4805	83.426	83.5248	83.5565	83.5785	83.508	83.4872	83.4596	83.6599	83.502	83.4823	83.475	83.5993	83.4877	83.5429	83.5094	83.5882	83.4439	83.4518	83.5804	83.498	83.5445	83.5354	83.5844	83.4903	83.3998
Streptomyces_kebangsaanensis_SUK12	species_188	83.5315	83.4883	83.4912	83.5346	83.5074	83.5125	83.493	83.4536	83.5195	83.575	83.7578	83.5744	83.57	83.4874	83.6026	83.5768	83.5888	83.6424	83.4609	83.5807	83.4889	83.4201	83.5007	83.425	83.5488	83.6022	83.6067	83.5805	83.5878	83.6412	83.7021	83.6244	83.6505	83.5885	83.7228	83.6079	83.6442	83.6506	83.609	83.535	83.6451	83.7032	83.576	83.6945	83.6039	83.6323	83.5581	83.5712
Streptomyces_sp._NTH33	species_466	83.5557	83.5566	83.5299	83.5182	83.5845	83.5886	83.5436	83.5658	83.6139	83.5819	83.548	83.6152	83.6084	83.596	83.7168	83.5962	83.6831	83.616	83.5216	83.6026	83.549	83.5485	83.5395	83.5613	83.6958	83.6554	83.6652	83.5502	83.54	83.5528	83.6143	83.6299	83.6672	83.662	83.6905	83.6556	83.6599	83.738	83.7229	83.5579	83.6716	83.7796	83.5413	83.7645	83.7115	83.6459	83.5715	83.6417
Streptomyces_thermovulgaris_NRRL_B-12375	species_372	83.1677	83.1244	83.1552	83.153	83.1859	83.2056	83.1857	83.1327	83.1911	83.2595	83.1793	83.1548	83.1695	83.1694	83.1604	83.147	83.1912	83.2	83.1361	83.0996	83.1453	83.0945	83.2189	83.1703	83.2677	83.2276	83.2822	83.1146	83.1582	83.1152	83.2641	83.1351	83.1855	83.1799	83.2989	83.1719	83.1633	83.266	83.2059	83.1942	83.2367	83.1863	83.1002	83.1094	83.1654	83.1811	83.0822	83.1429
Streptomyces_sp._F-3	species_372	83.0828	83.0107	83.0237	82.976	82.9954	83.0545	83.0306	82.999	83.0431	83.1092	83.1659	83.022	83.062	83.0516	83.1118	83.1356	83.0932	83.1324	82.9906	82.9609	82.9662	82.9655	83.0501	83.0201	83.1624	83.0817	83.1683	83.0088	82.9975	82.9588	83.0939	82.994	83.0636	82.9925	83.1604	83.0433	83.0917	83.0806	83.1119	83.0338	83.1166	83.0639	83.0252	83.0816	83.093	83.0471	83.0087	83.025
Streptomyces_sp._CB01373	species_330	83.289	83.2608	83.233	83.1968	83.2987	83.2394	83.2331	83.2228	83.2993	83.2267	83.5057	83.373	83.3916	83.4133	83.3581	83.469	83.449	83.4953	83.2304	83.2898	83.2346	83.2182	83.2016	83.2222	83.3092	83.4608	83.5863	83.2944	83.307	83.263	83.3662	83.2767	83.4368	83.3897	83.4423	83.3668	83.3841	83.3572	83.3942	83.1948	83.2738	83.3608	83.2011	83.3112	83.408	83.4471	83.387	83.3361
Streptomyces_carpinensis_NRRL_B-16921	species_104	82.9616	83.1012	82.9304	82.9789	82.985	83.0441	82.98	82.9671	82.988	83.0766	83.1323	83.0217	83.1353	83.0457	83.007	83.1638	83.0945	83.1731	82.9508	82.9723	83.016	82.9491	82.9501	83.0005	83.1174	83.1789	83.2382	82.896	82.9486	82.9822	83.1357	83.0251	83.1378	83.0735	83.0845	82.9934	83.0021	83.1044	82.9368	83.005	83.0826	83.1263	83.0093	83.0275	83.1035	83.1043	83.0222	83.0586
Streptomyces_sp._NRRL_S-813	species_458	83.1754	83.2291	83.1889	83.1054	83.1939	83.1833	83.2035	83.1836	83.2437	83.3017	83.362	83.2087	83.2941	83.2254	83.3103	83.262	83.2346	83.2951	83.1859	83.3377	83.2224	83.1966	83.205	83.2245	83.4282	83.3144	83.4677	83.2374	83.3227	83.2746	83.2728	83.2772	83.3981	83.318	83.4159	83.3816	83.2758	83.3836	83.3287	83.1503	83.1765	83.2883	83.161	83.2016	83.3514	83.1753	83.2488	83.2314
Streptomyces_sp._Amel2xE9	species_308	82.9957	83.0992	82.9254	82.9875	83.0074	82.9709	83.0476	82.9672	82.9962	83.0633	83.2418	83.1071	83.1448	83.0512	83.0946	83.0932	83.1105	83.1601	82.9524	83.0175	82.9864	82.9713	82.9536	82.9812	83.1254	83.1649	83.2956	83.0432	83.103	82.9977	83.2128	82.9898	83.2003	83.1079	83.2662	83.1661	83.1146	83.0823	83.1294	82.9831	83.1872	83.1774	82.9899	83.1677	83.1132	83.2043	83.0359	83.0234
Streptomyces_sp._e14	species_308	83.2681	83.2251	83.2278	83.1665	83.2131	83.1874	83.2639	83.222	83.1739	83.3113	83.2701	83.2733	83.3459	83.3395	83.3601	83.3348	83.3128	83.2758	83.225	83.1901	83.1787	83.2549	83.2309	83.2605	83.3394	83.3359	83.4149	83.1954	83.2843	83.2502	83.4083	83.2773	83.4138	83.3982	83.4585	83.3418	83.3279	83.3627	83.3584	83.1984	83.2489	83.4126	83.2037	83.3545	83.3818	83.4155	83.2016	83.3181
Streptomyces_sp._SAT1	species_472	83.2431	83.2496	83.106	83.1738	83.2055	83.1748	83.1254	83.1311	83.2078	83.2469	83.3871	83.237	83.2584	83.2298	83.2158	83.2232	83.2977	83.3282	83.0737	83.1306	83.0214	83.1615	83.1542	83.139	83.2742	83.3963	83.5664	83.1244	83.2442	83.1704	83.3686	83.1547	83.3207	83.2662	83.2858	83.2891	83.2107	83.274	83.2904	83.1295	83.3391	83.2919	83.1577	83.3203	83.2527	83.3053	83.1976	83.157
Streptomyces_sp._PsTaAH-124	species_472	82.9521	82.9105	82.859	82.82	82.915	82.9065	82.9057	82.9051	82.9085	83.0079	83.1427	83.0344	82.9412	82.9645	83.0146	82.9923	83.0481	83.0738	82.9094	82.8743	82.9427	82.9105	82.8907	82.9567	82.9789	83.1198	83.3417	82.9197	82.9227	82.9555	83.1211	82.9725	83.1503	83.0523	83.0068	82.994	83.0535	83.0167	82.9539	82.9056	83.0158	83.13	82.9688	83.0612	83.1153	83.0546	82.8513	82.8982
Streptomyces_sp._Tu_6176	species_472	82.9027	82.9972	82.9201	82.8909	82.9059	82.9247	82.9245	82.8866	82.9459	83.0144	83.0937	83.036	82.9247	82.9176	82.9576	82.9323	82.9912	83.0468	82.9643	82.9891	82.9477	82.9902	82.8928	82.8846	82.9549	83.0397	83.2253	82.9775	83.0636	83.0462	83.1854	82.9622	83.0679	83.0804	83.0742	82.9478	83.0174	82.9535	82.9423	82.926	83.055	83.0772	82.9126	83.1134	83.0379	83.053	82.9426	82.9467
Streptomyces_sp._NRRL_S-340	species_450	82.8881	83.056	82.8976	82.9319	82.9656	82.9036	82.9803	83.0035	82.9497	83.0515	83.2302	82.9842	83.01	83.0638	83.0459	83.0039	82.9643	83.061	82.9374	82.974	82.9186	82.9723	82.8495	82.871	83.0106	83.1702	83.2674	82.9345	82.9064	82.9433	83.073	82.9433	83.1977	83.1202	83.1487	83.0566	83.0622	83.0687	83.0946	82.9971	83.0559	83.1202	82.9335	83.0868	83.0919	83.0841	83.007	82.9504
Streptomyces_sp._WAC00469	species_519	82.6476	82.6941	82.6302	82.6862	82.6515	82.6459	82.6526	82.6012	82.6579	82.7198	82.7787	82.7157	82.7299	82.6385	82.699	82.7512	82.7024	82.6773	82.5438	82.5862	82.5695	82.6111	82.5787	82.5337	82.6838	82.7981	82.9036	82.5391	82.6428	82.6373	82.7048	82.5954	82.6853	82.7105	82.7801	82.6767	82.6749	82.6826	82.6476	82.5412	82.7183	82.6803	82.5584	82.6688	82.6429	82.7174	82.5724	82.6336
Streptomyces_sp._NRRL_F-5065	species_436	82.7641	82.872	82.7818	82.7287	82.8157	82.7838	82.7836	82.8247	82.7925	82.8293	82.9449	82.8216	82.8615	82.8776	82.8747	82.8101	82.8585	82.8969	82.7272	82.807	82.7669	82.8175	82.8608	82.7605	82.8853	83.021	83.0562	82.7996	82.8339	82.7569	82.9704	82.812	82.9267	82.8665	82.9544	82.9047	82.895	82.8843	82.8976	82.7952	82.7995	82.8607	82.8097	82.7925	82.8623	82.7787	82.7287	82.8109
Streptomyces_sp._TP-A0875	species_436	82.8055	82.8447	82.8297	82.8157	82.7877	82.8013	82.8563	82.8347	82.8006	82.9228	83.0177	82.743	82.8072	82.821	82.8298	82.8689	82.8325	82.9055	82.8111	82.8344	82.7684	82.8699	82.877	82.8411	82.8979	82.9689	82.9904	82.8865	82.9149	82.8875	83.0189	82.8935	82.9241	82.8732	83.0176	82.8943	82.8806	82.9105	82.9087	82.8449	82.8927	82.8999	82.8745	82.9528	82.8553	82.9161	82.7784	82.8596
Streptomyces_sp._SolWspMP-5a-2	species_494	83.2241	83.231	83.1324	83.1732	83.15	83.2155	83.157	83.2369	83.1508	83.2031	83.3509	83.2331	83.26	83.2763	83.2096	83.1901	83.1877	83.3572	83.1403	83.1404	83.1066	83.1693	83.1901	83.2157	83.3007	83.4034	83.5696	83.2097	83.2018	83.168	83.3467	83.1467	83.2869	83.209	83.3483	83.2892	83.3155	83.2689	83.2758	83.1153	83.2951	83.2281	83.1635	83.1949	83.2705	83.1485	83.1007	83.1057
Streptomyces_griseoviridis_F1-27	species_162	83.3145	83.3743	83.288	83.2987	83.3161	83.2848	83.2893	83.2482	83.2835	83.3875	83.4461	83.3766	83.4137	83.3484	83.3516	83.3861	83.3839	83.5514	83.2313	83.232	83.198	83.2523	83.2748	83.3092	83.3945	83.5586	83.5986	83.255	83.261	83.2281	83.4282	83.2277	83.3929	83.4123	83.4524	83.4544	83.3852	83.3906	83.4132	83.216	83.3382	83.3991	83.1694	83.3725	83.4392	83.3704	83.3053	83.2844
Streptomyces_mangrovisoli_MUSC_149	species_203	83.3112	83.4599	83.3106	83.2931	83.3022	83.315	83.3903	83.3586	83.2792	83.4677	83.6294	83.4392	83.3846	83.4157	83.4433	83.4458	83.4381	83.3936	83.3387	83.368	83.2908	83.3267	83.3181	83.4004	83.3971	83.5212	83.6126	83.3271	83.3378	83.3275	83.531	83.3219	83.4517	83.3803	83.5152	83.3855	83.4079	83.4803	83.5051	83.3403	83.4248	83.5511	83.4061	83.4778	83.5098	83.4767	83.3611	83.3417
Streptomyces_sp._Ru72	species_482	83.6635	83.7673	83.7529	83.7064	83.7359	83.7903	83.7406	83.6776	83.7813	83.8024	83.8262	83.8468	83.8409	83.8696	83.8565	83.8018	83.8178	83.8216	83.7258	83.7979	83.8002	83.7539	83.8737	83.8434	83.9752	83.8527	83.9721	83.7195	83.7266	83.6918	83.8185	83.7036	83.953	83.8793	83.9569	83.8602	83.8317	83.851	83.9099	83.6945	83.8452	83.8671	83.6989	83.8471	83.8918	83.7845	83.8944	83.8802
Streptomyces_sp._TP-A0356	species_506	83.6896	83.701	83.6598	83.7094	83.6955	83.6802	83.6054	83.6512	83.6318	83.7956	83.9326	83.6898	83.7293	83.7373	83.7617	83.7507	83.7418	83.7715	83.7414	83.7229	83.6583	83.731	83.7335	83.6056	83.7127	83.8279	83.871	83.7413	83.7269	83.7296	83.8602	83.7	83.8882	83.7946	83.8603	83.7963	83.788	83.7533	83.7559	83.719	83.7637	83.7194	83.6879	83.7911	83.7428	83.7434	83.6719	83.6969
Streptomyces_sp._MUSC_93	species_408	83.4764	83.5912	83.4603	83.4624	83.4767	83.4789	83.5678	83.4728	83.4921	83.5013	83.747	83.5078	83.5286	83.5024	83.5128	83.5855	83.5058	83.5228	83.4518	83.4742	83.4836	83.5216	83.4656	83.4908	83.4708	83.6054	83.5506	83.5734	83.5591	83.5395	83.6711	83.5402	83.6336	83.6277	83.7128	83.6121	83.5812	83.6092	83.5808	83.4583	83.5514	83.5863	83.499	83.6043	83.4781	83.5582	83.5227	83.5023
MI02-2A	species_37	82.6495	82.7687	82.6076	82.6511	82.656	82.6748	82.6185	82.6414	82.6655	82.7461	82.9223	82.7207	82.7728	82.7303	82.7406	82.7012	82.7014	82.8885	82.6796	82.6646	82.6534	82.6645	82.6501	82.649	82.7963	82.9242	83.022	82.7343	82.7159	82.7485	82.8522	82.6752	82.7556	82.7581	82.8986	82.7515	82.7779	82.7421	82.7842	82.6425	82.8218	82.7769	82.6304	82.8012	82.7739	82.7811	82.6627	82.6768
Streptomyces_sp._3212.3	species_37	82.7804	82.7357	82.6998	82.7428	82.7174	82.7227	82.7035	82.6491	82.7712	82.829	82.8927	82.7897	82.9158	82.7767	82.8814	82.8259	82.8931	82.9104	82.7047	82.6886	82.7333	82.7214	82.7217	82.7677	82.837	82.9706	83.1522	82.7236	82.7973	82.7712	82.8642	82.7676	82.93	82.8248	82.9634	82.7982	82.8286	82.874	82.9023	82.7453	82.9074	82.9017	82.7085	82.8976	82.8488	82.8641	82.8056	82.8472
Streptomyces_sp._NRRL_F-5122	species_37	82.6631	82.7826	82.6019	82.6778	82.7247	82.6313	82.6946	82.6065	82.6597	82.8259	82.8939	82.8106	82.8	82.6993	82.7757	82.8126	82.7996	82.7306	82.6164	82.6175	82.6264	82.6132	82.6037	82.6793	82.8157	82.7977	82.9602	82.6498	82.6858	82.6909	82.8401	82.709	82.7389	82.6852	82.8528	82.7227	82.7917	82.7176	82.7418	82.6187	82.7721	82.7528	82.6702	82.8082	82.7941	82.818	82.6565	82.6301
Streptomyces_nodosus_ATCC_14899	species_218	82.9447	82.9159	82.8909	82.8421	82.8957	82.9219	82.9351	82.8825	82.9383	83.0006	83.0403	82.8837	82.9291	82.8555	82.8694	82.9117	82.8446	83.0065	82.8227	82.8106	82.8574	82.8428	82.8015	82.8442	83.0031	83.0752	83.1197	82.8473	82.7913	82.8218	82.9636	82.8126	82.8856	82.8088	82.9457	82.8027	82.8676	82.8758	82.8645	82.8492	82.9166	82.9321	82.8959	82.8598	82.9102	82.9063	82.8203	82.9202
Streptomyces_sp._NRRL_B-12105	species_423	83.1161	83.1947	83.1082	83.1537	83.1504	83.1309	83.219	83.0709	83.1843	83.2628	83.3795	83.2046	83.2173	83.2582	83.1693	83.2209	83.2156	83.2479	83.1625	83.1902	83.1208	83.1164	83.119	83.1382	83.1259	83.2457	83.2992	83.1553	83.1635	83.2084	83.3386	83.1374	83.1412	83.2002	83.2287	83.0807	83.0693	83.1299	83.103	83.0956	83.1945	83.2298	83.2076	83.261	83.2544	83.2716	83.4651	83.1446
Streptomyces_sp._NRRL_F-6674	species_423	83.1604	83.2672	83.245	83.1812	83.2013	83.192	83.2411	83.1843	83.2006	83.2676	83.3877	83.1374	83.3292	83.2807	83.1753	83.1786	83.2082	83.344	83.1878	83.2523	83.2465	83.0792	83.1991	83.2328	83.1305	83.3792	83.3913	83.1647	83.1317	83.2064	83.3374	83.1578	83.2743	83.2297	83.2406	83.1286	83.1416	83.1785	83.1122	83.1414	83.0759	83.2548	83.2381	83.305	83.2515	83.2637	83.444	83.1512
Streptomyces_sp._NRRL_F-6677	species_423	83.1357	83.2025	83.1629	83.1111	83.1532	83.1766	83.1986	83.1625	83.1633	83.2676	83.409	83.2572	83.2871	83.268	83.1639	83.1789	83.1919	83.3001	83.1528	83.2079	83.1846	83.127	83.1644	83.2122	83.185	83.3219	83.447	83.1605	83.1595	83.1885	83.273	83.2002	83.2086	83.2072	83.2805	83.1763	83.2243	83.181	83.1867	83.1639	83.143	83.2689	83.2142	83.3082	83.2807	83.2702	83.48	83.1742
Streptomyces_sp._NRRL_F-6676	species_423	83.193	83.1803	83.1759	83.2253	83.1561	83.2117	83.2521	83.2008	83.2401	83.3082	83.363	83.2522	83.3062	83.2355	83.2082	83.2084	83.2508	83.2984	83.2041	83.2709	83.1547	83.1364	83.2125	83.188	83.1492	83.3783	83.4358	83.1776	83.1353	83.2407	83.3821	83.2059	83.2119	83.1637	83.2081	83.1081	83.1887	83.1533	83.1749	83.1209	83.2017	83.2771	83.2351	83.2881	83.239	83.2008	83.4769	83.1045
Streptomyces_griseoaurantiacus_M045	species_32	82.9122	82.9786	82.9862	83.0343	82.9875	82.9986	82.984	82.9637	83.011	83.0652	83.0958	83.0359	83.0252	83.0299	83.0247	82.9812	83.0204	83.1051	82.9701	82.9902	83.0028	83.0743	83.0215	83.0076	83.1774	83.2561	83.4194	83.0246	83.0203	83.012	83.132	83.0442	83.1203	83.0612	83.1118	83.0527	83.0324	83.0549	83.0432	83.0013	83.15	83.1233	83.0904	83.0822	83.0592	83.0235	82.9862	83.0001
Streptomyces_jietaisiensis_CGMCC_4.1859	species_32	82.8702	82.9146	82.887	82.9388	82.9033	82.8692	82.9797	82.9357	82.9348	82.9974	82.9776	83.0034	82.9754	82.9194	83.0151	83.0283	82.9603	83.1378	82.928	82.9781	82.9505	82.9209	82.9261	82.9504	83.0906	83.1318	83.3111	82.9257	82.9554	82.9015	83.1156	82.8569	83.1447	82.9863	83.1207	83.084	83.059	83.0238	83.0021	82.8758	83.0435	83.099	83.0344	83.0193	83.0228	83.0596	82.9116	82.8971
ME12-02E	species_32	83.0331	82.9989	83.0065	82.9789	82.9182	82.9957	83.0144	82.9705	83.0408	83.0503	83.1607	82.9821	83.0652	82.9881	82.9846	83.0571	83.0268	83.0758	82.988	83.0185	82.9645	83.0211	83.0149	83.0558	83.0996	83.1638	83.2379	83.0432	83.0782	83.0742	83.1616	83.0955	83.0714	83.0645	83.1061	83.11	83.1197	83.1312	83.0786	82.996	83.1276	83.1897	83.0007	83.1097	83.0756	83.101	82.9554	82.9055
ME02-6978a	species_32	82.9693	82.9697	82.9997	82.9696	82.987	82.9752	82.9735	83.003	83.0176	83.0603	83.1372	83.0035	82.9781	82.9716	83.0434	83.0726	83.0528	83.1711	83.0292	82.9463	82.8993	82.9591	82.9172	82.9883	83.0781	83.2404	83.2889	83.0648	83.0082	83.0505	83.1461	83.048	83.0421	83.0769	83.0732	83.1212	83.1075	83.073	83.1012	82.9811	83.0723	83.1982	83.0096	83.0366	83.0717	83.0382	82.9422	82.9308
ME02-6978.2a	species_32	83.021	83.0111	83.0212	83.0694	83.0168	83.0835	83.1283	83.0716	83.0789	83.1211	83.1598	83.1219	83.1829	83.0718	83.0535	83.1479	83.1611	83.2284	83.0178	83.0277	83.0496	83.0187	82.9994	83.0244	83.1809	83.2596	83.2741	83.0662	83.0695	83.1273	83.1532	83.0763	83.2091	83.2059	83.1597	83.1911	83.2348	83.186	83.2061	83.0837	83.21	83.1612	83.0451	83.1498	83.1423	83.106	83.1205	83.123
Streptomyces_sp._NRRL_WC-3618	species_463	83.6809	83.7179	83.6494	83.6648	83.6231	83.6533	83.6384	83.6355	83.6443	83.7269	83.6782	83.7989	83.7814	83.8587	83.8089	83.7938	83.7463	83.8742	83.6817	83.6482	83.6387	83.6495	83.6175	83.5591	83.7783	83.8578	83.8215	83.6961	83.6465	83.7309	83.6661	83.6843	83.7838	83.7352	83.8201	83.7578	83.8287	83.767	83.7581	83.6184	83.7329	83.7607	83.5575	83.6704	83.8212	83.7114	83.7475	83.7181
ME02-8801-2C	species_34	83.625	83.6342	83.6624	83.5985	83.7045	83.7127	83.6659	83.6881	83.654	83.6977	83.7229	83.7717	83.7318	83.6961	83.72	83.7049	83.7367	83.8829	83.6512	83.7049	83.6848	83.7226	83.6788	83.6132	83.8149	83.9364	83.9405	83.7077	83.6929	83.6491	83.7579	83.7198	83.8958	83.8445	83.854	83.7406	83.8647	83.8112	83.7636	83.6873	83.7354	83.869	83.6964	83.7814	83.8567	83.8406	83.7306	83.6418
ATCC700248	turgidiscabies	83.9238	83.9522	83.9256	83.941	83.9951	83.925	83.9597	83.9326	83.9458	83.96	83.7041	84.1278	84.0138	84.0621	84.0769	84.0818	84.0671	84.1381	83.9854	83.9311	83.9929	83.9762	83.9304	83.9249	84.134	84.1399	84.23	83.9608	83.9705	84.034	83.9887	83.9397	84.1013	84.0705	84.1003	84.0614	84.0986	84.0409	84.0277	83.9579	84.0782	84.119	83.9452	84.0708	84.1076	84.1892	84.0598	84.0773
Streptomyces_turgidiscabies_T45	turgidiscabies	83.9272	83.9361	83.9604	83.9784	83.9958	83.9372	83.9319	83.9387	83.9955	83.9586	83.7201	84.0775	84.082	84.0506	84.1038	84.1062	84.1161	84.1904	84.0039	84.033	83.9893	83.9291	83.9413	83.9854	84.1633	84.2282	84.2922	83.9055	83.9422	83.9785	83.961	83.9007	84.0435	84.0473	84.064	83.9877	84.0563	83.9894	84.0095	83.8881	84.061	84.05	83.866	84.0243	84.0118	84.0456	84.0503	84.0443
Streptomyces_turgidiscabies_Car8	turgidiscabies	83.8594	83.8175	83.7982	83.8344	83.7833	83.8454	83.824	83.8123	83.8176	83.9338	83.5491	83.9164	83.959	83.9157	83.9882	83.9296	83.9624	84.0189	83.8809	83.9057	83.9406	83.9127	83.8874	83.7721	84.0126	84.1167	84.2297	83.8426	83.8979	83.7892	83.8522	83.8103	83.9834	83.9133	84.0642	83.9388	83.9313	83.998	83.948	83.8133	84.0155	84.0336	83.8724	83.9609	83.9415	83.9792	83.9912	83.9953
Streptomyces_reticuliscabiei_NRRL_B-24446	turgidiscabies	83.7263	83.7063	83.7211	83.7564	83.7033	83.6846	83.7641	83.7177	83.7488	83.8426	83.8623	83.7679	83.8223	83.7462	83.7898	83.7365	83.8216	83.7382	83.815	83.8104	83.8599	83.7878	83.7327	83.7652	83.7958	83.7641	83.8595	83.8084	83.8012	83.7511	83.7896	83.7932	83.8699	83.7897	83.8525	83.8145	83.8544	83.7915	83.8019	83.7634	83.7913	83.8842	83.7423	83.8722	83.9099	83.8754	83.7869	83.8154
WI04-05A	species_10	83.6801	83.6812	83.7256	83.6924	83.6738	83.6803	83.7464	83.697	83.6923	83.743	83.6953	83.8787	83.8913	83.7898	83.7609	83.8779	83.8812	83.8583	83.7814	83.7388	83.7551	83.6699	83.6533	83.6766	83.9244	83.8147	83.9459	83.64	83.736	83.6444	83.7137	83.6963	83.8466	83.7743	83.8985	83.7987	83.8213	83.7574	83.8291	83.6345	83.8137	83.8331	83.6901	83.7677	83.8736	83.9329	83.7837	83.8014
WI04-05B	species_10	83.6154	83.6929	83.6893	83.6331	83.6267	83.6458	83.7191	83.6285	83.6658	83.6823	83.7289	83.7139	83.7349	83.7586	83.7257	83.7492	83.7831	83.7493	83.6644	83.6388	83.6677	83.6341	83.6374	83.6253	83.859	83.7503	83.8581	83.728	83.6937	83.6647	83.7184	83.6115	83.7415	83.6967	83.8962	83.7405	83.7824	83.7523	83.8182	83.6373	83.7843	83.8333	83.6241	83.7527	83.8037	83.8578	83.7084	83.7096
AK08-02	species_10	83.8558	83.8892	83.8523	83.8368	83.7986	83.8342	83.8674	83.8302	83.8615	83.9448	83.7619	83.9823	83.9957	83.9442	83.9778	84.0286	84.0046	84.0149	83.8927	83.9303	83.9024	83.8469	83.8122	83.796	84.0496	83.983	84.035	84.0361	84.0063	84.0285	83.9772	83.8885	84.0621	84.0805	84.2119	84.0808	84.1472	84.0958	84.0789	83.9721	84.0493	84.1281	83.9525	84.0745	84.1197	84.1321	83.9456	83.9729
Streptomyces_graminilatus_NRRL_B-59124	species_151	83.5643	83.6348	83.6359	83.6812	83.6717	83.701	83.689	83.6721	83.6868	83.72	83.5257	83.7435	83.7009	83.7928	83.8465	83.719	83.7342	83.6814	83.7264	83.7087	83.7405	83.7316	83.7064	83.7039	83.7513	83.713	83.8732	83.6776	83.6951	83.6406	83.7036	83.6614	83.8141	83.8418	83.81	83.8334	83.808	83.7075	83.8029	83.6557	83.7874	83.7804	83.6627	83.7557	83.7657	83.7614	83.6596	83.7643
Streptomyces_sp._SYSU_K10008	species_498	82.9387	82.9957	82.906	82.9933	82.9213	82.9676	82.9572	82.9162	82.9957	83.0302	83.023	83.0611	83.0546	82.9584	83.0739	83.0766	83.051	83.0862	82.9912	82.9331	82.9993	83.0465	82.9705	82.9794	83.1787	83.229	83.2623	82.984	82.9515	82.9564	83.0524	82.9715	83.0896	83.1004	83.1079	83.1071	83.0377	83.0964	83.0895	82.9531	83.1136	83.1553	82.9329	83.161	83.0814	83.125	82.9967	83.0355
Streptomyces_jeddahensis_G25_2015_	species_183	82.8835	82.9952	82.9126	82.8689	82.8666	82.847	82.8498	82.8825	82.8681	82.9325	82.8456	82.9038	82.958	82.857	82.8686	82.9897	82.9213	83.0974	82.9206	82.8434	82.7759	82.8478	82.9668	82.8492	83.0503	83.1694	83.2046	82.8205	82.8955	82.8516	82.9116	82.8197	82.9657	82.9759	82.9807	82.9932	82.9143	82.9206	82.9596	82.7482	82.9209	82.9186	82.8261	82.9176	82.9625	82.8694	82.9566	82.9783
Streptomyces_sp._MZ04	species_409	82.1024	82.1558	82.1483	82.0223	82.0672	82.1277	82.1485	82.0738	82.1082	82.1428	82.2899	82.1486	82.2266	82.2012	82.2203	82.191	82.2377	82.1865	82.0455	82.133	82.0642	82.1012	82.1447	82.0667	82.2113	82.1824	82.3173	82.0248	82.0811	82.0714	82.1861	82.0674	82.2419	82.1309	82.281	82.2123	82.259	82.1505	82.2493	82.0937	82.2464	82.2084	82.0511	82.2332	82.2248	82.2391	82.078	82.2214
Streptomyces_luteocolor_NBRC_13826	species_196	82.1335	82.2132	82.2154	82.1634	82.2082	82.2241	82.2204	82.2289	82.214	82.2874	82.4236	82.2253	82.3176	82.206	82.3049	82.29	82.2743	82.3797	82.2123	82.2627	82.2418	82.2381	82.2397	82.2681	82.3156	82.4	82.4631	82.2156	82.1987	82.1725	82.4358	82.239	82.3504	82.3182	82.3325	82.2966	82.3612	82.2978	82.3082	82.2998	82.338	82.4	82.2355	82.3253	82.3542	82.3527	82.3256	82.1913
Streptomyces_atriruber_NRRL_B-24165	species_77	81.9644	81.9934	81.9174	81.9011	81.8522	81.9089	81.9058	81.8841	81.8995	81.9845	82.2153	81.9943	82.046	81.9418	82.0371	81.9582	82.0339	82.0414	82.0101	82.0571	81.9115	81.9626	81.996	81.9246	82.1256	82.0333	82.1864	81.9758	82.0197	81.9595	82.1196	82.0058	82.0348	82.0192	82.0437	82.0099	82.0644	82.0034	81.9413	81.9792	82.0901	82.0153	81.9478	82.0072	81.9628	82.0525	81.9744	82.0202
Streptomyces_formicae_KY5	species_136	82.0573	82.1112	82.081	81.9606	82.0551	82.0471	82.0284	82.044	82.1382	82.1356	82.2711	82.0416	82.1129	82.0255	82.022	82.1101	82.0291	82.1751	81.9594	82.069	82.0085	82.0547	82.0362	82.0364	82.0759	82.2126	82.265	82.0339	82.0395	82.0205	82.1597	82.0008	82.0668	82.031	82.0637	82.0299	82.104	82.1595	82.0741	81.9886	82.0772	82.0962	82.008	82.045	82.0552	82.0653	82.0507	82.1003
Streptomyces_kanamyceticus_NRRL_B-2535	species_184	81.8121	81.9134	81.9017	81.8642	81.9123	81.869	81.8882	81.8575	81.8856	81.9865	82.0114	81.8923	81.9201	81.9626	81.9794	81.9156	81.9285	82.0674	81.9141	81.7758	81.8401	81.8676	81.8909	81.8961	81.9507	82.0625	82.229	81.8962	81.9121	81.9274	81.9548	81.8824	81.9404	81.9716	82.0136	81.913	81.958	82.029	81.9832	81.8135	82.0195	81.9642	81.8817	81.9623	81.9742	82.0215	81.9628	81.8859
Streptomyces_sp._WAC_01529	species_517	82.1993	82.2683	82.264	82.1926	82.2659	82.2545	82.2853	82.2143	82.2852	82.3012	82.4018	82.3001	82.3702	82.3337	82.3621	82.3488	82.3267	82.4701	82.219	82.2507	82.1975	82.3082	82.2877	82.2248	82.4603	82.4439	82.5929	82.2831	82.2229	82.2907	82.3267	82.2086	82.3974	82.3869	82.3691	82.2886	82.3652	82.3497	82.3658	82.2871	82.3892	82.3963	82.2868	82.4025	82.4709	82.4463	82.2895	82.2218
Streptomyces_sp._NRRL_S-920	species_460	82.2304	82.2256	82.1404	82.2218	82.1937	82.2211	82.1916	82.1728	82.2027	82.3157	82.3289	82.239	82.23	82.1852	82.2196	82.2576	82.3081	82.3483	82.1877	82.2256	82.1783	82.1711	82.2342	82.1586	82.3012	82.4301	82.5123	82.254	82.2216	82.2275	82.2944	82.197	82.3597	82.236	82.3583	82.2862	82.3392	82.297	82.2237	82.26	82.3497	82.3417	82.1672	82.2514	82.3209	82.3155	82.2172	82.2931
Streptomyces_sp._HST28	species_381	82.1498	82.2002	82.1684	82.1245	82.153	82.076	82.1742	82.1097	82.0991	82.2578	82.3017	82.1809	82.2766	82.3105	82.2956	82.319	82.2608	82.3475	82.0419	82.0991	82.0403	82.1183	82.0499	82.0296	82.2595	82.3872	82.4535	82.0659	82.1213	82.0796	82.1896	82.0839	82.1786	82.1417	82.2888	82.2302	82.2157	82.218	82.211	82.096	82.291	82.2838	82.1304	82.1997	82.2218	82.2752	82.2016	82.1663
Streptomyces_fradiae_NKZ-259	species_63	82.197	82.1372	82.104	82.1656	82.2213	82.1473	82.1298	82.1762	82.1648	82.1515	82.2857	82.3059	82.3312	82.2908	82.3285	82.3197	82.261	82.3834	82.2076	82.2298	82.1352	82.1815	82.1776	82.2162	82.3341	82.5017	82.5709	82.1411	82.2143	82.1447	82.2934	82.2151	82.3951	82.3188	82.388	82.3693	82.3616	82.3298	82.3147	82.147	82.2473	82.2733	82.128	82.2241	82.3094	82.2102	82.1688	82.2562
Streptomyces_alfalfae_ACCC40021	species_63	82.0828	82.0743	82.0107	81.9881	82.0809	82.0278	82.0781	82.045	82.0705	82.2009	82.1336	82.1558	82.1755	82.1545	82.235	82.1892	82.1363	82.3219	82.0426	82.0537	81.9906	82.0699	82.0068	82.0791	82.1819	82.4468	82.5206	82.0737	82.1107	82.051	82.1621	82.053	82.1999	82.1991	82.3173	82.2066	82.2471	82.2397	82.1924	81.9493	82.1616	82.1496	81.9653	82.1033	82.144	82.1051	82.0578	82.1163
Streptomyces_alfalfae_XY25	species_63	82.1884	82.1353	82.1419	82.1568	82.1243	82.1494	82.1027	82.1014	82.1943	82.2684	82.4332	82.3146	82.3881	82.3115	82.3723	82.3186	82.3337	82.3979	82.167	82.1796	82.1134	82.2253	82.2054	82.2256	82.4339	82.4837	82.573	82.1785	82.2667	82.2693	82.3429	82.2676	82.4757	82.3587	82.5342	82.3798	82.431	82.3773	82.351	82.0945	82.4061	82.2801	82.1087	82.2901	82.2928	82.2639	82.2522	82.2713
Streptomyces_sp._NRRL_S-1521	species_63	81.9796	82.0846	82.0289	82.0256	82.0649	82.01	81.9894	82.0178	82.0487	82.0253	82.2897	82.1383	82.2051	82.1582	82.1232	82.1458	82.1554	82.1577	82.0626	82.0851	82.0149	82.0674	82.0092	81.9816	82.1917	82.271	82.4584	82.0905	82.0932	82.0996	82.1931	82.0677	82.2424	82.2463	82.2799	82.2383	82.1495	82.1577	82.172	82.0288	82.1109	82.1129	82.0528	82.1007	82.169	82.1253	82.0706	82.0401
Streptomyces_sp._A1499	species_63	82.0189	82.1674	82.0272	82.145	82.0428	82.0599	82.0614	82.0744	82.1509	82.1243	82.2513	82.1965	82.2482	82.274	82.2454	82.1691	82.228	82.297	82.0254	82.0795	82.0548	82.1361	82.083	82.0041	82.2848	82.3184	82.4645	82.0987	82.1894	82.1034	82.2633	82.1072	82.3056	82.2808	82.3384	82.3104	82.2542	82.2305	82.2115	82.0763	82.1388	82.1754	82.0873	82.1675	82.2147	82.1396	82.134	82.137
Streptomyces_alboflavus_MDJK44	species_55	81.8523	81.8591	81.7816	81.8063	81.8367	81.8601	81.8958	81.856	81.9076	81.977	82.113	81.8857	81.9615	81.9293	81.9616	81.9075	81.9526	82.1899	81.7316	81.7801	81.8243	81.7954	81.7832	81.8162	81.9709	82.1539	82.3608	81.7692	81.7749	81.7591	82.0086	81.8301	81.9641	81.9237	82.0431	81.9679	81.9163	81.9632	81.9627	81.8403	81.8989	81.9948	81.7554	81.8882	81.8934	81.948	81.8426	81.8579
Streptomyces_alboflavus_313	species_55	81.8747	81.8889	81.8408	81.8096	81.8717	81.8501	81.8691	81.8271	81.8571	81.98	82.1044	81.8682	81.9179	81.9176	81.9469	81.9893	81.9967	82.0777	81.7881	81.7899	81.8447	81.8584	81.8647	81.7781	82.0475	82.0119	82.1881	81.8662	81.895	81.8309	82.0161	81.8097	82.024	81.9399	82.0657	81.9451	81.9083	81.9593	81.9549	81.8302	81.9066	81.9995	81.7498	81.9197	81.9513	81.9674	81.8598	81.91
Streptomyces_alboflavus_NRRL_B-2373	species_55	81.763	81.7913	81.8001	81.7824	81.7673	81.7932	81.8215	81.7943	81.7552	81.8716	82.0266	81.8807	81.9949	81.9442	81.8757	81.8663	81.9848	81.9375	81.7036	81.7321	81.7199	81.7493	81.6965	81.7728	81.9474	81.9149	82.0457	81.7206	81.8244	81.7976	81.8351	81.8243	81.9154	81.8844	81.9965	81.9162	81.9051	81.9186	81.9336	81.7287	81.8745	81.9266	81.6975	81.8957	81.8315	81.4369	81.7993	81.8198
Streptomyces_ruber_NRRL_ISP-5378	species_55	81.7131	81.8512	81.7902	81.8414	81.8363	81.8236	81.7945	81.7968	81.7652	81.9061	81.9991	81.9365	81.9617	81.892	81.8871	81.8853	81.9578	81.9861	81.7225	81.7251	81.7747	81.6927	81.7177	81.7322	81.9714	81.9558	82.1054	81.7485	81.7871	81.7472	81.9312	81.7605	81.961	81.8891	81.9539	81.915	81.846	81.922	81.8763	81.7286	81.901	81.9727	81.6941	81.8047	81.8318	81.9888	81.8153	81.7485
Streptomyces_ruber_NRRL_B-1661	species_55	81.7948	81.8086	81.7991	81.7991	81.8493	81.8362	81.8834	81.851	81.8182	81.8971	82.0894	81.8849	81.9429	81.8447	81.9222	81.8765	81.8961	82.0358	81.8133	81.8044	81.7825	81.8487	81.8369	81.7989	82.0097	82.0837	82.1926	81.8665	81.8617	81.8457	81.9247	81.8639	81.9056	81.9593	81.9697	81.9218	81.8656	81.9473	81.9148	81.8207	81.918	81.9207	81.7813	81.886	81.9294	82.0021	81.876	81.8555
Streptomyces_aurantiacus_JA_4570	species_79	81.7728	81.8143	81.8127	81.832	81.8506	81.8272	81.8712	81.8458	81.7919	81.9369	81.9913	81.9772	81.9205	81.8272	81.9574	81.9395	81.9792	81.9688	81.8659	81.816	81.7697	81.8421	81.8357	81.7819	82.0331	82	82.1516	81.8472	81.8475	81.8585	81.9415	81.8429	81.9464	81.9497	82.0291	81.8003	81.9011	81.9318	81.9351	81.8229	81.9744	81.978	81.8295	81.9185	81.9484	81.8315	81.8361	81.827
Streptomyces_aureocirculatus_NRRL_ISP-5386	species_82	81.6664	81.7322	81.733	81.7137	81.771	81.7133	81.7407	81.6761	81.7584	81.7636	81.9001	81.742	81.8115	81.7797	81.8122	81.7879	81.7896	81.9017	81.6209	81.6857	81.6217	81.7244	81.7256	81.7022	81.9199	81.9222	81.9509	81.7561	81.801	81.714	81.8659	81.7546	81.8777	81.8623	81.9235	81.8984	81.9533	81.9153	81.8101	81.7251	81.827	81.8351	81.739	81.8448	81.8864	81.8764	81.7581	81.7706
Streptomyces_aureocirculatus_NRRL_ISP-5401	species_82	81.6825	81.7592	81.7581	81.7636	81.8452	81.7534	81.7492	81.6704	81.7466	81.7863	81.8922	81.8723	81.8517	81.8417	81.8815	81.829	81.813	81.881	81.6563	81.708	81.7027	81.7439	81.7442	81.6573	81.9497	81.9284	81.9496	81.7765	81.7241	81.724	81.9105	81.7461	81.8632	81.8337	81.8787	81.7909	81.8569	81.8819	81.8674	81.7632	81.8776	81.8377	81.6855	81.7547	81.8916	81.8573	81.7893	81.8029
Streptomyces_silvensis_ATCC_53525	species_264	81.6496	81.6603	81.6507	81.6721	81.6272	81.6762	81.6697	81.6448	81.6518	81.7518	81.8674	81.6518	81.8346	81.7207	81.685	81.6229	81.7597	81.8436	81.662	81.6105	81.6081	81.6962	81.6793	81.6152	81.7307	81.9691	82.0189	81.751	81.6668	81.6602	81.8464	81.6228	81.7139	81.7386	81.8321	81.7263	81.8035	81.8222	81.7589	81.6398	81.6935	81.6962	81.5802	81.6608	81.7435	81.7442	81.548	81.6311
Streptomyces_sp._NRRL_B-1347	species_424	81.6997	81.7723	81.6245	81.6121	81.6236	81.6561	81.7264	81.6229	81.6923	81.7434	81.8807	81.7216	81.6995	81.7214	81.7272	81.7314	81.7877	81.8705	81.6136	81.7231	81.6199	81.6731	81.683	81.6626	81.8805	81.9124	81.978	81.6486	81.6517	81.6708	81.8725	81.7195	81.8646	81.7667	81.8892	81.8451	81.8038	81.8585	81.8641	81.7002	81.8112	81.8541	81.6659	81.7597	81.86	81.8079	81.6407	81.6638
Streptomyces_sp._San01	species_487	82.3636	82.3503	82.3685	82.3818	82.3776	82.3629	82.3588	82.3652	82.4201	82.4051	82.5763	82.4184	82.4153	82.3859	82.5191	82.4857	82.4868	82.5655	82.3169	82.4017	82.3522	82.4079	82.4159	82.3281	82.4966	82.622	82.5905	82.3569	82.4019	82.457	82.4351	82.4378	82.4994	82.4267	82.5191	82.5179	82.4262	82.481	82.4043	82.3964	82.5008	82.4678	82.3833	82.4392	82.5137	82.4296	82.3121	82.3632
Streptomyces_sp._AcE210	species_298	82.1193	82.0853	82.0414	81.9958	82.027	81.9735	82.0523	82.0503	82.0232	82.075	82.21	82.1753	82.2447	82.1158	82.2215	82.2447	82.1923	82.2803	82.0384	82.006	82.0736	82.0403	82.0045	82.0406	82.2363	82.3809	82.3748	81.9959	81.991	82.0394	82.1727	82.038	82.2784	82.1886	82.2203	82.1422	82.149	82.1735	82.1727	82.0413	82.1832	82.1478	82.0223	82.1553	82.1676	82.1194	82.1221	82.1148
Streptomyces_sp._CB01635	species_332	81.9776	82.0038	82.0237	81.9548	81.9412	82.0009	82.061	82.0327	81.9956	82.0797	82.193	82.0975	82.0964	82.0848	82.1131	82.1445	82.1674	82.1841	82.023	82.0688	82.078	81.9721	82.0129	82.0454	82.104	82.3017	82.352	82.0135	82.036	82.0057	82.1766	82.0076	82.2291	82.0941	82.187	82.1545	82.1425	82.0734	82.1323	82.091	82.1982	82.2081	82.0339	82.1479	82.1876	82.1878	82.0866	82.1385
Streptomyces_sp._HmicA12	species_380	82.0457	82.0963	82.0376	81.9661	82.0757	82.0198	82.0882	82.0209	82.033	82.0876	82.2596	82.1311	82.1641	82.0326	82.1856	82.0759	82.1701	82.1566	82.0534	81.9987	82.0253	81.9631	82.0136	82.006	82.0955	82.0804	82.2138	82.0077	82.0808	82.0138	82.2268	82.0805	82.1928	82.1951	82.127	82.0539	82.1151	82.1924	82.1583	82.2051	82.1606	82.1894	82.0805	82.158	82.1427	82.1503	82.0765	82.028
Streptomyces_sp._PsTaAH-137	species_474	82.0975	82.3218	82.2012	82.1813	82.2073	82.2023	82.1053	82.1778	82.2206	82.2377	82.36	82.2169	82.2486	82.2327	82.2655	82.2385	82.2249	82.2953	82.0928	82.1795	82.1769	82.2097	82.1304	82.1948	82.2658	82.2875	82.4626	82.1749	82.1927	82.2381	82.3782	82.1468	82.2719	82.2598	82.3815	82.1984	82.284	82.2783	82.2894	82.1648	82.2569	82.2981	82.2773	82.2315	82.2754	82.1998	82.1209	82.083
Streptomyces_sp._ERV7	species_371	81.893	81.8395	81.8448	81.8481	81.832	81.9026	81.8496	81.8182	81.8396	81.9689	82.0595	81.9511	81.9519	81.9372	81.9707	81.9442	81.9328	82.0951	81.918	81.8523	81.8256	81.8212	81.8674	81.8215	82.0798	82.1533	82.1405	81.817	81.8975	81.8502	81.9421	81.8766	82.0058	82.0139	82.0228	81.9619	82.0231	81.9913	81.9798	81.8078	81.9705	81.9673	81.8628	81.9537	81.9021	82.0052	81.9108	81.9153
Streptomyces_sp._TLI_146	species_503	81.8164	81.8171	81.8481	81.7446	81.7442	81.8157	81.7685	81.7643	81.7472	81.8503	81.9886	81.8675	81.9255	81.8659	81.8773	81.8894	81.8919	82.0621	81.787	81.7839	81.7816	81.7172	81.7521	81.7032	81.8855	81.9542	82.0466	81.885	81.8247	81.8067	81.9782	81.7582	81.8937	81.8574	82.0945	81.9351	81.9214	81.9173	81.8703	81.6862	81.9303	81.8667	81.7848	81.8227	81.8823	81.8197	81.8668	81.8477
Streptomyces_sp._SDr-06	species_490	81.513	81.6159	81.5473	81.5298	81.5613	81.5574	81.5767	81.4929	81.5798	81.5766	81.6809	81.6104	81.6583	81.6589	81.679	81.6165	81.6543	81.6801	81.587	81.5772	81.5651	81.6051	81.5791	81.6205	81.7801	81.7112	81.831	81.5724	81.6364	81.5718	81.633	81.5688	81.6725	81.6584	81.7992	81.6674	81.7284	81.6843	81.7811	81.532	81.5725	81.6099	81.5172	81.629	81.5891	81.6004	81.588	81.5193
Streptomyces_sp._WM6378	species_525	81.3555	81.3183	81.3657	81.3485	81.3283	81.3673	81.3766	81.3698	81.3351	81.4421	81.5038	81.472	81.4615	81.4291	81.5072	81.5104	81.4467	81.5734	81.3895	81.3861	81.3499	81.3594	81.3688	81.3058	81.5213	81.5031	81.6737	81.3858	81.4541	81.4576	81.4172	81.4334	81.5839	81.4626	81.6025	81.5305	81.4814	81.5609	81.5165	81.4213	81.5103	81.5609	81.4176	81.4924	81.5173	81.5387	81.4951	81.4813
Streptomyces_sp._CB01201	species_328	81.2602	81.3555	81.2396	81.2445	81.3018	81.2406	81.3387	81.2779	81.3109	81.3653	81.3799	81.288	81.352	81.2937	81.2906	81.3456	81.3485	81.3854	81.247	81.2586	81.2726	81.3243	81.2531	81.1991	81.3936	81.4202	81.5621	81.3082	81.3676	81.3433	81.3867	81.3118	81.4941	81.3824	81.4716	81.391	81.354	81.4028	81.3557	81.2823	81.343	81.3831	81.2938	81.3701	81.3627	81.3829	81.3469	81.3288
Streptomyces_hundungensis_BH38	species_176	81.5261	81.4682	81.3851	81.4548	81.4496	81.4479	81.4472	81.406	81.3896	81.5183	81.4384	81.4535	81.438	81.4373	81.3658	81.4689	81.4917	81.6463	81.4436	81.3788	81.3664	81.3806	81.4476	81.3993	81.5235	81.6871	81.7686	81.4707	81.4083	81.4014	81.5441	81.368	81.4399	81.4276	81.4481	81.4675	81.471	81.4912	81.4753	81.4117	81.4278	81.4616	81.3697	81.4155	81.4212	81.4733	81.4369	81.376
Streptomyces_purpureus_KA281	species_244	81.8325	81.7495	81.733	81.7002	81.751	81.7326	81.7348	81.7333	81.7422	81.7564	81.8794	81.7887	81.836	81.837	81.8778	81.8365	81.7598	81.9544	81.7066	81.7769	81.6923	81.5727	81.5471	81.6611	81.7326	81.9444	81.9877	81.7409	81.7622	81.7708	81.7971	81.789	81.8538	81.8137	81.9341	81.8556	81.8322	81.9387	81.9046	81.7523	81.8993	81.8212	81.7421	81.7835	81.8404	81.8818	81.8021	81.7641
Streptomyces_exfoliatus_A1013Y	species_131	81.7744	81.6957	81.6671	81.6165	81.6779	81.6451	81.6494	81.6345	81.6799	81.7572	81.8446	81.7719	81.7733	81.7456	81.7074	81.7151	81.7505	81.8816	81.5931	81.615	81.6414	81.5556	81.6038	81.5973	81.8145	81.8835	82.0508	81.6819	81.5988	81.6515	81.8007	81.657	81.7809	81.7412	81.8518	81.74	81.7986	81.8346	81.8295	81.6508	81.7882	81.8155	81.6584	81.7077	81.7841	81.7412	81.6939	81.6743
Streptomyces_sp._Root431	species_132	81.5757	81.5788	81.5992	81.5966	81.5614	81.575	81.6281	81.5212	81.5868	81.6487	81.6819	81.5604	81.6539	81.6789	81.5725	81.6437	81.6273	81.7875	81.5183	81.5801	81.4688	81.636	81.6281	81.5274	81.7093	81.9094	81.9805	81.6165	81.5757	81.6657	81.698	81.6111	81.7453	81.6527	81.725	81.6838	81.7047	81.6765	81.6195	81.5973	81.839	81.6814	81.5334	81.6331	81.6654	81.6836	81.6378	81.6435
Streptomyces_sp._WAC01280	species_132	81.2202	81.3427	81.2223	81.2393	81.2584	81.2744	81.3341	81.308	81.3235	81.3724	81.3567	81.326	81.3929	81.2773	81.3227	81.3807	81.3286	81.4082	81.2702	81.2734	81.2816	81.2822	81.2929	81.2693	81.4756	81.3437	81.5068	81.2177	81.252	81.245	81.3457	81.2612	81.4582	81.3636	81.4388	81.3461	81.3688	81.417	81.3014	81.2976	81.3956	81.4351	81.292	81.4387	81.4121	81.3781	81.2519	81.269
Streptomyces_exfoliatus_DSM_41693	species_132	81.3419	81.3273	81.3803	81.3569	81.3493	81.3755	81.3188	81.3765	81.3539	81.4704	81.5426	81.3765	81.4659	81.409	81.4595	81.5145	81.4704	81.6451	81.2687	81.3595	81.2942	81.3221	81.3299	81.3237	81.4282	81.6649	81.7259	81.3289	81.3684	81.4387	81.4898	81.3822	81.5215	81.4367	81.5237	81.4442	81.5385	81.5051	81.5581	81.3011	81.5161	81.5658	81.319	81.482	81.5294	81.4457	81.5015	81.3357
Streptomyces_venezuelae_ATCC_15439	species_549	81.2754	81.3535	81.2875	81.3046	81.2728	81.2977	81.3085	81.2247	81.2745	81.354	81.423	81.3599	81.2912	81.2934	81.3098	81.3953	81.3747	81.5739	81.2846	81.2642	81.2635	81.2516	81.3429	81.3122	81.3498	81.5455	81.6681	81.2413	81.2919	81.3478	81.3237	81.2484	81.4346	81.3481	81.4552	81.3721	81.4398	81.3951	81.3998	81.2695	81.4168	81.4022	81.3075	81.4382	81.4038	80.741	81.2376	81.3364
Streptomyces_griseoluteus_NRRL_ISP-5360	species_133	81.4529	81.4933	81.4846	81.4162	81.4444	81.4725	81.4554	81.4004	81.5374	81.5673	81.6491	81.4766	81.5392	81.5203	81.569	81.4792	81.4218	81.6593	81.4612	81.4666	81.4304	81.5099	81.4307	81.4714	81.6243	81.7477	81.8634	81.4505	81.4284	81.3928	81.6207	81.4136	81.5953	81.5161	81.6066	81.4947	81.4867	81.5166	81.5371	81.4539	81.584	81.5612	81.4727	81.5439	81.5599	81.5488	81.4473	81.4651
Streptomyces_exfoliatus_NRRL_B-2924	species_133	81.4557	81.4588	81.471	81.4642	81.442	81.4887	81.4799	81.474	81.4512	81.517	81.5874	81.5828	81.5736	81.5568	81.5593	81.5416	81.6129	81.6625	81.4547	81.4949	81.4884	81.4688	81.4261	81.4774	81.6375	81.7778	81.7881	81.4963	81.4392	81.5128	81.6001	81.5745	81.6432	81.5396	81.5759	81.5521	81.5804	81.5309	81.6196	81.4509	81.5405	81.5498	81.4131	81.6247	81.5856	81.5364	81.5377	81.5007
Streptomyces_sp._CB02261	species_336	81.4343	81.4392	81.3945	81.4076	81.4436	81.3985	81.4408	81.398	81.4929	81.4859	81.6238	81.5024	81.4703	81.4972	81.4928	81.4868	81.5484	81.5843	81.4635	81.5134	81.357	81.5201	81.4193	81.4268	81.5655	81.6529	81.6817	81.4843	81.3917	81.4949	81.5747	81.4864	81.613	81.609	81.5804	81.5024	81.5651	81.45	81.5202	81.5237	81.6095	81.5512	81.5363	81.5744	81.6017	81.6089	81.5499	81.4746
TX20-6-3	species_564	81.409	81.515	81.454	81.4052	81.4242	81.4376	81.3605	81.3495	81.4008	81.4819	81.5583	81.4521	81.5332	81.4719	81.4928	81.522	81.5552	81.6418	81.3832	81.4224	81.3735	81.3848	81.3493	81.4059	81.5346	81.5572	81.7203	81.3921	81.4245	81.4371	81.5042	81.4365	81.4909	81.4981	81.5801	81.4519	81.5846	81.5839	81.4839	81.3932	81.5837	81.5356	81.3778	81.5009	81.5172	81.4935	81.3476	81.4038
Streptomyces_aureus_NRRL_B-2808	species_84	81.5662	81.6747	81.59	81.5985	81.5923	81.6298	81.6088	81.5812	81.5963	81.7617	81.8174	81.6628	81.6954	81.6638	81.7097	81.6237	81.6452	81.83	81.6138	81.5815	81.5162	81.6072	81.612	81.574	81.8577	81.8586	82.0442	81.6487	81.6901	81.6814	81.7584	81.6083	81.7849	81.799	81.8203	81.6529	81.7344	81.6884	81.7222	81.5744	81.6887	81.7464	81.6553	81.7326	81.6667	81.6792	81.6359	81.7127
Streptomyces_flavochromogenes_NRRL_B-2684	species_84	81.3265	81.3446	81.3744	81.297	81.341	81.326	81.3145	81.2529	81.3886	81.3828	81.448	81.399	81.3704	81.3674	81.3982	81.3174	81.3327	81.5126	81.3891	81.3765	81.3307	81.3482	81.3912	81.3932	81.4961	81.6118	81.7292	81.3725	81.3707	81.3859	81.4581	81.3535	81.5496	81.4267	81.4996	81.3838	81.409	81.4161	81.3517	81.3022	81.4814	81.4373	81.3089	81.4599	81.381	81.4287	81.3985	81.3965
Streptomyces_sp._CB02009	species_333	81.2336	81.2303	81.2614	81.1727	81.2403	81.2732	81.2277	81.2197	81.2811	81.2869	81.4668	81.3019	81.3205	81.3035	81.4014	81.3384	81.2948	81.4337	81.2701	81.3035	81.2959	81.2817	81.3139	81.3069	81.3633	81.5087	81.6432	81.2603	81.2843	81.2337	81.3428	81.2401	81.4055	81.3839	81.3599	81.3658	81.3441	81.2923	81.3822	81.3067	81.3985	81.4869	81.2872	81.4005	81.4237	81.3618	81.299	81.2724
Streptomyces_venezuelae_NRRL_B-65442	species_548	81.6139	81.584	81.5493	81.553	81.5567	81.5878	81.5888	81.6226	81.5448	81.6235	81.7621	81.6737	81.6705	81.6715	81.6293	81.5915	81.6915	81.8584	81.5268	81.5958	81.5555	81.5547	81.6189	81.6411	81.7553	82.0484	82.043	81.6271	81.5843	81.5856	81.6911	81.5501	81.6577	81.6093	81.7351	81.6234	81.6003	81.5986	81.6439	81.5993	81.7322	81.7439	81.5788	81.6933	81.7845	81.7163	81.6187	81.6208
Streptomyces_venezuelae_O-10.2	species_548	81.5511	81.5806	81.5514	81.567	81.6078	81.553	81.5593	81.5927	81.5016	81.6539	81.7136	81.6943	81.687	81.6266	81.6078	81.6103	81.5954	81.7719	81.5881	81.6545	81.6096	81.5958	81.5932	81.5254	81.7245	81.8528	81.8312	81.5503	81.5578	81.58	81.6843	81.5414	81.64	81.6309	81.7332	81.6182	81.603	81.6709	81.6537	81.6188	81.6479	81.7206	81.5637	81.7201	81.6864	81.6785	81.6389	81.5358
Streptomyces_venezuelae_ATCC_10712	species_548	81.5707	81.6073	81.5512	81.5365	81.5935	81.5398	81.5308	81.5307	81.5379	81.6106	81.7479	81.6328	81.6452	81.6541	81.5638	81.635	81.6652	81.7691	81.4992	81.545	81.5431	81.4852	81.5095	81.5663	81.6847	81.8729	82.0556	81.4809	81.5287	81.5363	81.6449	81.5097	81.6806	81.5897	81.71	81.5665	81.585	81.614	81.6474	81.5111	81.5773	81.7089	81.4939	81.5714	81.6398	81.589	81.5432	81.5533
Streptomyces_sp._Root66D1	species_479	81.6155	81.5946	81.472	81.5017	81.5632	81.5284	81.5314	81.5252	81.61	81.6036	81.6407	81.6092	81.734	81.6782	81.65	81.5675	81.6558	81.6606	81.6086	81.5693	81.4909	81.6184	81.5712	81.5644	81.6672	81.7735	81.8557	81.5233	81.5328	81.5791	81.6611	81.5538	81.7524	81.7018	81.8101	81.7138	81.668	81.7807	81.6773	81.5768	81.7621	81.8409	81.6022	81.7081	81.8018	81.7415	81.6425	81.6561
Streptomyces_sp._Root1304	species_479	81.6035	81.7209	81.5739	81.562	81.5694	81.6161	81.6282	81.58	81.588	81.6326	81.7807	81.6988	81.7072	81.7183	81.6822	81.6836	81.7204	81.6532	81.5656	81.5888	81.5359	81.6758	81.6403	81.6757	81.7214	81.7797	81.912	81.5375	81.5017	81.546	81.6322	81.5093	81.8016	81.7194	81.8005	81.6752	81.7387	81.7046	81.715	81.5861	81.843	81.8478	81.646	81.8156	81.7735	81.7915	81.6089	81.6479
Streptomyces_sp._TLI_105	species_149	81.5659	81.6246	81.5707	81.6005	81.5006	81.5439	81.6004	81.5678	81.5515	81.6219	81.7741	81.6725	81.7065	81.6455	81.6731	81.6673	81.6285	81.7085	81.5029	81.5349	81.448	81.5179	81.5346	81.499	81.6763	81.6739	81.7164	81.5688	81.5472	81.5396	81.6796	81.5229	81.6308	81.5239	81.6992	81.6555	81.6334	81.6746	81.6049	81.4916	81.6441	81.5982	81.4675	81.5168	81.5812	81.6863	81.5668	81.5865
Streptomyces_globisporus_subsp._globisporus_NRRL_B-2293	species_149	81.4132	81.5344	81.4801	81.4039	81.4854	81.5313	81.5079	81.521	81.4206	81.5487	81.5884	81.5523	81.5909	81.4911	81.6308	81.4859	81.5813	81.7153	81.289	81.4201	81.3426	81.3605	81.3549	81.4519	81.5588	81.6582	81.7848	81.4359	81.4898	81.5065	81.4905	81.4017	81.5688	81.5677	81.6207	81.4772	81.5389	81.5717	81.5221	81.3912	81.5958	81.5488	81.4002	81.5546	81.6072	81.5316	81.4925	81.4685
Streptomyces_sp._PanSC19	species_470	81.5512	81.5405	81.5006	81.4155	81.4235	81.4771	81.4094	81.4466	81.4486	81.5273	81.6207	81.5639	81.5545	81.4682	81.5968	81.5349	81.5605	81.8969	81.5069	81.3905	81.4754	81.4134	81.4391	81.4946	81.6346	81.8294	81.9749	81.4902	81.4888	81.4803	81.5045	81.481	81.5249	81.5715	81.5545	81.5826	81.6545	81.6837	81.679	81.4722	81.6008	81.6517	81.5089	81.6644	81.6297	81.5902	81.4541	81.4431
Streptomyces_vietnamensis_GIM4.0001	species_427	81.4389	81.4124	81.3127	81.28	81.3382	81.3055	81.3759	81.3703	81.3155	81.4213	81.5378	81.3391	81.3623	81.3277	81.4414	81.4344	81.4748	81.6773	81.3684	81.3132	81.3513	81.3628	81.3484	81.346	81.5016	81.6397	81.775	81.3862	81.3613	81.3308	81.5776	81.3456	81.5357	81.3691	81.5703	81.42	81.4712	81.4377	81.4081	81.3427	81.5127	81.5698	81.3545	81.4641	81.4433	81.5202	81.3704	81.3631
Streptomyces_sp._NRRL_B-24572	species_427	81.5816	81.6126	81.5693	81.5425	81.5691	81.5594	81.6	81.5462	81.5474	81.6313	81.6513	81.5677	81.7263	81.7061	81.6335	81.7043	81.687	81.8814	81.5712	81.5803	81.5892	81.5679	81.6189	81.5966	81.7679	81.8047	81.9351	81.7083	81.6227	81.6401	81.7658	81.6263	81.7479	81.6624	81.69	81.6866	81.6723	81.7796	81.7835	81.6895	81.7302	81.7308	81.5833	81.7219	81.798	81.649	81.5737	81.583
Streptomyces_sp._62	species_282	81.6167	81.6073	81.548	81.496	81.578	81.5794	81.5703	81.476	81.5571	81.6027	81.6352	81.5885	81.5697	81.5988	81.6106	81.6223	81.5473	81.7269	81.4998	81.5212	81.4076	81.5822	81.587	81.564	81.7433	81.9131	81.8605	81.6066	81.6214	81.5861	81.711	81.629	81.7489	81.7467	81.7556	81.7091	81.799	81.7251	81.7041	81.5548	81.7057	81.7164	81.5249	81.6077	81.751	81.7122	81.6443	81.6012
Streptomyces_sp._SS	species_496	81.4364	81.4558	81.4882	81.5237	81.4852	81.4792	81.4723	81.4348	81.4552	81.5117	81.6792	81.5677	81.5951	81.5233	81.5677	81.5785	81.529	81.7277	81.4121	81.4702	81.4617	81.405	81.4708	81.4993	81.5931	81.6265	81.83	81.4394	81.3867	81.486	81.6366	81.5227	81.691	81.5956	81.5795	81.536	81.5947	81.5753	81.5099	81.4915	81.7474	81.6268	81.5112	81.5266	81.6127	81.6083	81.5661	81.5414
Streptomyces_wedmorensis_NRRL_3426	species_496	81.1509	81.1943	81.1891	81.1639	81.1256	81.1718	81.2038	81.1799	81.1567	81.2495	81.3669	81.2111	81.2037	81.1798	81.1799	81.1954	81.2033	81.4144	81.2196	81.1866	81.164	81.2662	81.2284	81.2546	81.3229	81.3867	81.5639	81.2748	81.2554	81.3453	81.4192	81.2853	81.3062	81.2684	81.4018	81.2763	81.3247	81.2759	81.2835	81.2124	81.3863	81.3812	81.249	81.2779	81.2757	81.3179	81.1985	81.1142
Streptomyces_viridochromogenes_NRRL_3427	species_496	81.2608	81.316	81.332	81.2952	81.2688	81.2566	81.287	81.2952	81.2497	81.355	81.4923	81.2495	81.2852	81.3239	81.3472	81.2806	81.3565	81.3856	81.3417	81.3094	81.3334	81.258	81.2819	81.255	81.3715	81.4158	81.5103	81.3283	81.3375	81.3863	81.4369	81.3026	81.4613	81.3636	81.4035	81.3718	81.3474	81.3424	81.2871	81.2255	81.3389	81.4085	81.3121	81.3211	81.3114	81.3599	81.2631	81.2298
Streptomyces_sp._NRRL_F-6492	species_445	81.5324	81.5778	81.5296	81.5237	81.5085	81.5282	81.528	81.5179	81.4773	81.5555	81.6867	81.5706	81.5715	81.508	81.5463	81.5455	81.5206	81.6399	81.5249	81.5292	81.5387	81.56	81.5274	81.5432	81.7229	81.8424	81.8052	81.575	81.5913	81.5554	81.6129	81.5012	81.6731	81.5335	81.6586	81.607	81.6389	81.6285	81.6713	81.4986	81.5253	81.5761	81.5316	81.5174	81.5696	80.7371	81.459	81.5575
Streptomyces_sp._NRRL_F-6491	species_445	81.6006	81.6169	81.5371	81.6725	81.5679	81.5606	81.5801	81.568	81.5363	81.6695	81.7436	81.5691	81.6393	81.6333	81.5965	81.5663	81.629	81.6308	81.5574	81.5978	81.5315	81.5416	81.5917	81.5798	81.676	81.7477	81.7992	81.6361	81.6668	81.6109	81.7198	81.589	81.7438	81.6583	81.7353	81.6999	81.7034	81.7122	81.7662	81.5339	81.6821	81.6129	81.595	81.608	81.632	81.6729	81.4551	81.5891
Streptomyces_sp._S1	species_445	81.467	81.5941	81.5086	81.5448	81.5701	81.4816	81.4984	81.4803	81.5575	81.5958	81.6193	81.5586	81.6285	81.5932	81.6166	81.5191	81.6112	81.7187	81.4987	81.5272	81.5044	81.5019	81.4279	81.4443	81.6392	81.7374	81.8354	81.516	81.6032	81.53	81.577	81.5419	81.6534	81.5556	81.6683	81.5767	81.6715	81.6206	81.6116	81.5235	81.6172	81.6117	81.5315	81.5758	81.5754	81.6119	81.5439	81.4732
Streptomyces_sp._WAC00288	species_93	81.7604	81.6649	81.5664	81.5463	81.5543	81.5875	81.5987	81.5843	81.5703	81.6989	81.7271	81.7206	81.6402	81.679	81.7241	81.6799	81.7388	81.8591	81.6464	81.5883	81.6366	81.543	81.5619	81.5765	81.7148	81.8214	81.9734	81.5679	81.5523	81.5125	81.7152	81.5342	81.7376	81.6379	81.7413	81.6748	81.7652	81.7371	81.7223	81.6009	81.7214	81.7654	81.5969	81.6855	81.7678	81.758	81.6427	81.7044
Streptomyces_sp._WAC04657	species_93	81.6265	81.579	81.5259	81.5397	81.559	81.562	81.5667	81.525	81.5721	81.6585	81.6878	81.6674	81.6226	81.691	81.6967	81.6709	81.6762	81.8338	81.6023	81.6394	81.5588	81.5912	81.5637	81.6182	81.6868	81.8474	82.0067	81.5608	81.5828	81.5574	81.634	81.5336	81.7628	81.624	81.755	81.5903	81.807	81.6551	81.6857	81.5142	81.6812	81.7581	81.5575	81.6318	81.6614	81.6766	81.6599	81.7137
Streptomyces_sp._CS081A	species_93	81.6014	81.5806	81.6545	81.6027	81.5882	81.5753	81.6348	81.571	81.5699	81.6231	81.7246	81.6583	81.6423	81.6799	81.6626	81.6781	81.697	81.7986	81.6069	81.5854	81.5624	81.44	81.5537	81.557	81.7312	81.8258	81.9311	81.5744	81.5636	81.6183	81.5903	81.5759	81.7174	81.6568	81.7617	81.6672	81.654	81.6522	81.6643	81.503	81.6868	81.6744	81.5907	81.6451	81.6912	81.7073	81.6479	81.6802
Streptomyces_bikiniensis_NRRL_ISP-5582	species_93	81.5929	81.6577	81.5845	81.6215	81.6157	81.6393	81.642	81.6376	81.5758	81.6725	81.7406	81.6815	81.7125	81.7805	81.7116	81.7814	81.6767	81.7814	81.6445	81.6379	81.6049	81.6264	81.589	81.6119	81.7701	81.8798	82.02	81.6179	81.5564	81.6107	81.7734	81.5672	81.7764	81.8545	81.7605	81.7758	81.7244	81.7827	81.7722	81.6367	81.7362	81.8409	81.6067	81.7753	81.7885	81.8224	81.716	81.7288
Streptomyces_bikiniensis_NRRL_ISP-5580	species_93	81.5901	81.7006	81.5587	81.5771	81.57	81.6221	81.582	81.5389	81.5989	81.6172	81.7339	81.5784	81.6516	81.6404	81.5793	81.6708	81.6238	81.8057	81.5793	81.6264	81.6119	81.6034	81.5997	81.5774	81.7916	81.8805	81.9252	81.5962	81.5255	81.5521	81.6483	81.5923	81.6754	81.7141	81.7528	81.745	81.7411	81.7943	81.7366	81.6438	81.6618	81.7964	81.5875	81.6927	81.6973	81.7308	81.6519	81.6762
Streptomyces_sp._WAC08241	species_522	81.6523	81.685	81.6829	81.5889	81.6693	81.5957	81.6471	81.59	81.6779	81.7331	81.7249	81.6559	81.7281	81.7616	81.6421	81.7117	81.7012	81.7548	81.6282	81.6806	81.6129	81.6705	81.6952	81.6541	81.7786	81.8511	81.8964	81.6329	81.6241	81.6009	81.7217	81.5611	81.7382	81.6624	81.6665	81.5519	81.7486	81.6638	81.6539	81.7315	81.749	81.7314	81.6346	81.7626	81.8176	81.7667	81.7165	81.683
Streptomyces_sp._NRRL_F-5727	species_443	81.6082	81.696	81.6347	81.6137	81.5687	81.596	81.6813	81.5845	81.6311	81.6533	81.771	81.6033	81.6886	81.6418	81.6198	81.6988	81.688	81.6718	81.5085	81.5274	81.5646	81.638	81.5498	81.61	81.7156	81.8482	81.9158	81.702	81.6544	81.6706	81.7951	81.6277	81.753	81.7136	81.7683	81.6862	81.6618	81.7101	81.6651	81.6086	81.7021	81.6921	81.5603	81.7241	81.6552	81.6821	81.5525	81.529
Streptomyces_sp._NRRL_F-5193	species_440	81.3536	81.3557	81.3446	81.2761	81.3638	81.2817	81.3579	81.2545	81.3262	81.3734	81.4422	81.331	81.3614	81.4084	81.361	81.4079	81.4005	81.4615	81.246	81.1921	81.1892	81.2836	81.2779	81.2983	81.4065	81.5558	81.6028	81.3128	81.2937	81.3049	81.4988	81.3406	81.4767	81.3596	81.4262	81.4103	81.4321	81.4373	81.4675	81.2799	81.4261	81.4729	81.3599	81.3916	81.431	81.4236	81.2671	81.306
Streptomyces_griseus_subsp._griseus_NRRL_B-2621	species_166	81.5432	81.5428	81.5121	81.5286	81.537	81.5373	81.5776	81.4955	81.5342	81.6582	81.6002	81.595	81.7212	81.6219	81.652	81.5673	81.7069	81.7227	81.4838	81.4664	81.4611	81.4679	81.556	81.483	81.6904	81.7475	81.9186	81.5442	81.5325	81.4923	81.642	81.597	81.7374	81.6473	81.6914	81.6018	81.6625	81.6558	81.5854	81.4489	81.6605	81.6547	81.4737	81.7088	81.719	81.6137	81.5472	81.4998
Streptomyces_sp._BK215	species_318	81.5539	81.549	81.5116	81.5642	81.5054	81.5209	81.5602	81.5396	81.5189	81.6528	81.8318	81.6004	81.7117	81.6206	81.5877	81.6691	81.7074	81.7519	81.5553	81.497	81.5874	81.5802	81.5407	81.474	81.6807	81.8083	81.8523	81.623	81.5657	81.5436	81.7397	81.5562	81.7046	81.6772	81.6663	81.6936	81.6717	81.6959	81.6912	81.4752	81.7294	81.7299	81.5721	81.7455	81.6328	81.6547	81.5776	81.6911
Streptomyces_sp._TRM44457	species_509	81.5561	81.563	81.5046	81.5132	81.4315	81.4816	81.4693	81.522	81.5513	81.5645	81.6507	81.5173	81.6048	81.6385	81.5976	81.5725	81.6241	81.7021	81.5012	81.4874	81.44	81.5987	81.5073	81.4734	81.6255	81.8234	81.8841	81.5872	81.5425	81.4923	81.6514	81.4944	81.7095	81.5772	81.722	81.5795	81.6376	81.6358	81.5829	81.5697	81.6437	81.6697	81.5654	81.6613	81.6625	81.7361	81.4635	81.5346
Streptomyces_albulus_B-3066	species_57	81.5307	81.562	81.517	81.5341	81.5379	81.5107	81.5184	81.5243	81.5193	81.5317	81.7411	81.5781	81.5523	81.5869	81.6313	81.5976	81.6078	81.6954	81.4671	81.5339	81.486	81.5283	81.5103	81.5206	81.7043	81.7227	81.7433	81.5674	81.4867	81.4985	81.6953	81.5202	81.7427	81.6052	81.6542	81.6027	81.5265	81.5662	81.5472	81.4442	81.5845	81.5904	81.4464	81.5396	81.6652	81.5118	81.5441	81.5291
Streptomyces_sp._CB03234	species_342	81.7521	81.7282	81.7379	81.716	81.7215	81.704	81.6725	81.6972	81.7151	81.7817	81.7639	81.8315	81.8553	81.7545	81.8596	81.8341	81.8548	81.8607	81.7996	81.7748	81.7615	81.7306	81.7352	81.7673	81.8229	81.9568	82.0412	81.6362	81.7143	81.7216	81.7305	81.6869	81.8877	81.7226	81.872	81.7499	81.7407	81.8094	81.803	81.7242	81.8656	81.8963	81.7536	81.8626	81.9288	81.8454	81.7755	81.8301
Streptomyces_sp._CB03238	species_342	81.605	81.6719	81.626	81.5851	81.583	81.6673	81.5524	81.5841	81.653	81.6815	81.7406	81.6376	81.6784	81.7373	81.7113	81.6242	81.6643	81.7199	81.6273	81.5565	81.5993	81.6081	81.6242	81.6363	81.7613	81.8797	81.8847	81.5761	81.5785	81.5761	81.6574	81.5937	81.7173	81.6428	81.6958	81.6959	81.7008	81.6775	81.6776	81.6246	81.6617	81.7365	81.6637	81.7292	81.7545	81.7083	81.5991	81.6752
Streptomyces_sp._WAC05374	species_520	81.6386	81.6563	81.6822	81.7288	81.6465	81.6267	81.6378	81.6306	81.6497	81.731	81.8587	81.7551	81.7928	81.7373	81.8483	81.689	81.6725	81.8363	81.6528	81.7234	81.6644	81.6924	81.6416	81.6405	81.7699	81.8842	81.8801	81.6996	81.6559	81.7282	81.7451	81.6394	81.8403	81.7781	81.7658	81.7192	81.8118	81.7899	81.6785	81.6771	81.7419	81.7629	81.6528	81.7701	81.8493	81.7298	81.7114	81.7454
Streptomyces_sp._NRRL_S-118	species_446	81.2734	81.3075	81.2624	81.292	81.2419	81.3157	81.3355	81.2702	81.2821	81.355	81.3634	81.4052	81.4047	81.4416	81.3909	81.3112	81.3542	81.3815	81.2634	81.2783	81.3074	81.2886	81.2553	81.256	81.3856	81.4797	81.6118	81.2185	81.2912	81.2607	81.4397	81.3155	81.4116	81.3318	81.3762	81.3683	81.4242	81.3964	81.453	81.2475	81.3893	81.36	81.2268	81.2868	81.3509	81.3498	81.2943	81.4104
Streptomyces_thermolilacinus_SPC6	species_542	81.4311	81.4108	81.3368	81.3218	81.3631	81.2861	81.3155	81.3495	81.3268	81.3961	81.4052	81.4284	81.4217	81.4041	81.3952	81.3907	81.368	81.5848	81.3734	81.4363	81.353	81.3426	81.31	81.4713	81.4489	81.653	81.8472	81.3775	81.3163	81.4076	81.5014	81.3486	81.3989	81.4855	81.4799	81.407	81.3841	81.4253	81.4287	81.3815	81.3548	81.4578	81.2923	81.3404	81.3858	81.4368	81.3903	81.3909
Streptomyces_fradiae_ATCC_10745_=_DSM_40063	species_137	81.187	81.1197	81.0771	81.0916	81.1257	81.119	81.1148	81.0754	81.1632	81.1102	81.03	81.2171	81.1975	81.0855	81.1467	81.1827	81.2339	81.3681	81.0726	81.1678	81.1345	81.1563	81.0935	81.0961	81.1892	81.4665	81.5214	81.1206	81.1708	81.1265	81.2288	81.137	81.1875	81.3099	81.2726	81.2523	81.3079	81.2185	81.2942	81.0872	81.3083	81.3016	81.1144	81.1662	81.2224	81.21	81.1127	81.1882
Streptomyces_sp._NRRL_WC-3719	species_137	81.0638	81.1442	81.0881	81.0478	81.0448	81.0927	81.0941	81.0944	81.0753	81.1801	81.1737	81.1112	81.1913	81.132	81.0658	81.0714	81.1035	81.2989	81.073	81.1278	81.125	81.0511	81.1069	81.0557	81.1962	81.389	81.4635	81.1406	81.1981	81.1256	81.2943	81.0906	81.1934	81.1698	81.2577	81.211	81.2211	81.2225	81.2389	81.0601	81.1438	81.2283	81.1127	81.1692	81.2188	81.1899	81.1127	81.1191
Streptomyces_fradiae_NRRL_B-1195	species_137	81.5304	81.5444	81.6099	81.6757	81.5349	81.5604	81.5869	81.5578	81.6397	81.641	81.6281	81.5847	81.6307	81.6128	81.6552	81.6357	81.5744	81.7143	81.5455	81.6094	81.6068	81.5539	81.6058	81.5893	81.6646	81.8306	81.8448	81.7101	81.6198	81.6475	81.6385	81.5519	81.6366	81.6975	81.6592	81.6296	81.6833	81.5987	81.6449	81.559	81.6694	81.7373	81.5658	81.7028	81.7091	81.6605	81.5445	81.6011
Streptomyces_rubrolavendulae_MJM4426	species_137	81.1764	81.1043	81.0412	81.0821	81.0646	81.0657	81.1087	81.1151	81.0517	81.1012	81.2097	81.2373	81.1732	81.1474	81.1595	81.1983	81.1755	81.3308	81.0949	81.0416	81.0794	81.0763	81.0325	81.0364	81.228	81.3946	81.5788	81.0789	81.1256	81.1269	81.1965	81.1106	81.2663	81.2482	81.2456	81.2938	81.2971	81.2618	81.2885	81	81.2579	81.2811	81.0805	81.1893	81.1709	81.1725	81.2107	81.1166
Streptomyces_somaliensis_DSM_40738	species_265	81.2782	81.2553	81.3361	81.2521	81.2682	81.3248	81.3013	81.3001	81.2697	81.3474	81.4528	81.2984	81.3588	81.2969	81.318	81.3785	81.376	81.3742	81.2652	81.3125	81.2636	81.3004	81.3328	81.3211	81.329	81.5376	81.4711	81.3779	81.2554	81.3176	81.4264	81.3438	81.3336	81.3136	81.4528	81.3568	81.3964	81.3681	81.4046	81.2011	81.2933	81.3386	81.2893	81.3314	81.2441	81.3396	81.2168	81.2928
Streptomyces_sp._CC77	species_344	81.1137	81.1784	81.1039	81.0586	81.1963	81.1015	81.1064	81.0266	81.1234	81.2658	81.1881	81.2536	81.304	81.3448	81.2992	81.2602	81.2813	81.2892	81.0556	81.1953	81.1508	81.0817	81.1297	81.1089	81.2757	81.3981	81.3956	81.1584	81.2116	81.0769	81.2746	81.092	81.2206	81.2392	81.3839	81.2822	81.3478	81.2632	81.303	81.1722	81.2623	81.1866	81.1699	81.2994	81.3138	81.2859	81.2151	81.236
Streptomyces_sp._CC53	species_344	80.8925	80.9838	80.8986	80.8602	80.9546	80.8931	80.8938	80.93	80.9303	80.9665	81.0723	80.9634	80.9797	80.9882	81.0122	81.0496	80.9552	81.1269	80.9026	80.8912	80.9428	80.9518	80.966	80.9171	81.0277	81.215	81.2003	80.9665	80.9153	80.9001	81.0388	80.9161	80.984	80.9625	81.1231	80.943	81.0914	81.0105	81.0001	80.8933	81.0238	81.1003	80.9051	81.0353	81.0603	80.2622	80.9327	80.9973
Streptomyces_sp._ST5x	species_497	81.5809	81.6329	81.5227	81.5569	81.5184	81.5054	81.5834	81.5556	81.5488	81.6404	81.6704	81.5765	81.5139	81.6039	81.5322	81.5386	81.5496	81.7304	81.5167	81.548	81.5586	81.5514	81.5509	81.5461	81.6191	81.71	81.8273	81.5937	81.6679	81.6187	81.6879	81.4998	81.6581	81.6793	81.7091	81.6341	81.6661	81.6643	81.5733	81.5894	81.587	81.5951	81.502	81.6212	81.5231	81.7083	81.4496	81.5347
Streptomyces_sp._CNT372	species_359	81.3943	81.4643	81.4066	81.3863	81.3712	81.3793	81.4205	81.2813	81.3958	81.44	81.5596	81.4473	81.5751	81.488	81.5201	81.4578	81.4878	81.5161	81.4072	81.4067	81.4009	81.4069	81.3708	81.3805	81.6067	81.5904	81.7279	81.4759	81.4324	81.4278	81.5517	81.4253	81.4469	81.5476	81.5893	81.4765	81.4754	81.5322	81.5369	81.4258	81.5177	81.5345	81.4174	81.4831	81.5156	81.4414	81.4583	81.4581
Streptomyces_pristinaespiralis_HCCB_10218	species_239	81.2471	81.2891	81.1755	81.2446	81.2404	81.1333	81.2093	81.1761	81.2159	81.2768	81.4336	81.2917	81.3524	81.286	81.3199	81.3423	81.33	81.5741	81.1842	81.302	81.1547	81.2455	81.2498	81.2638	81.4671	81.6385	81.6375	81.2387	81.2735	81.267	81.4293	81.2628	81.3682	81.3525	81.4946	81.3561	81.3908	81.3691	81.3978	81.2781	81.406	81.4323	81.2996	81.382	81.3642	81.393	81.3583	81.3959
Streptomyces_pristinaespiralis_ATCC_25486	species_239	81.2743	81.276	81.1475	81.2099	81.1675	81.1789	81.1895	81.1987	81.2607	81.2757	81.3437	81.2334	81.2572	81.2999	81.2728	81.3086	81.193	81.4258	81.2104	81.1842	81.1687	81.1969	81.1517	81.1592	81.2816	81.3816	81.4059	81.1874	81.2077	81.1105	81.285	81.1261	81.2765	81.2904	81.3253	81.2524	81.303	81.2911	81.3646	81.2048	81.3091	81.3388	81.2546	81.3655	81.3482	81.3573	81.2966	81.2455
Streptomyces_peucetius_subsp._caesius_ATCC_27952	species_232	81.1855	81.1272	81.0909	81.0777	81.114	81.157	81.1016	81.1751	81.126	81.1958	81.1639	81.2175	81.1632	81.2051	81.1054	81.1686	81.1592	81.3562	81.1261	81.1204	81.0914	81.1382	81.097	81.1369	81.2348	81.3209	81.4435	81.1217	81.1534	81.1475	81.1863	81.1745	81.221	81.2309	81.2776	81.2891	81.3158	81.2439	81.2811	81.1236	81.1766	81.1728	81.0196	81.1298	81.1568	81.2338	81.1352	81.0345
Streptomyces_lunaelactis_MM109	species_194	81.2137	81.237	81.204	81.2189	81.2296	81.2172	81.1991	81.19	81.2077	81.2559	81.359	81.2651	81.3162	81.2199	81.2566	81.3321	81.2932	81.452	81.1585	81.2049	81.2014	81.1493	81.2453	81.2474	81.3505	81.3991	81.4845	81.1431	81.1407	81.1265	81.1945	81.1388	81.3184	81.2454	81.3052	81.241	81.2634	81.2142	81.2191	81.2141	81.3496	81.2895	81.1852	81.2761	81.3052	81.2499	81.2926	81.2378
Streptomyces_flavidovirens_DSM_40150	species_134	81.3077	81.3376	81.2906	81.365	81.3599	81.2593	81.27	81.2736	81.2664	81.3592	81.4273	81.3199	81.3821	81.3577	81.3527	81.3359	81.3006	81.3422	81.3266	81.4053	81.3451	81.3074	81.3391	81.3201	81.4639	81.5495	81.5469	81.3191	81.2397	81.3111	81.3579	81.2596	81.3968	81.3648	81.3825	81.3671	81.439	81.3612	81.3709	81.3384	81.3766	81.454	81.3305	81.379	81.4657	81.4576	81.4376	81.3393
Streptomyces_agglomeratus_5-1-8	species_50	81.6617	81.4936	81.4566	81.441	81.4721	81.5221	81.4671	81.5058	81.5182	81.4278	81.5057	81.5362	81.5001	81.5674	81.5821	81.6351	81.6454	81.8407	81.5099	81.5133	81.5033	81.5063	81.5155	81.5003	81.6683	81.8897	81.8913	81.4175	81.5058	81.5097	81.4967	81.4936	81.5617	81.531	81.5366	81.486	81.5188	81.5132	81.5976	81.4746	81.6052	81.6335	81.4685	81.5527	81.5952	81.5452	81.6025	81.4787
Streptomyces_agglomeratus_5-1-3	species_50	81.2304	81.1992	81.1443	81.1129	81.0962	81.1529	81.1716	81.1781	81.1712	81.1168	81.3124	81.2178	81.196	81.2183	81.2219	81.251	81.2724	81.4881	81.1111	81.1276	81.0941	81.1007	81.0914	81.1672	81.34	81.4706	81.5713	81.0984	81.0555	81.1259	81.2075	81.169	81.1924	81.215	81.151	81.1125	81.1784	81.2046	81.2128	81.0743	81.1593	81.2149	81.1177	81.1774	81.2052	81.1712	81.3432	81.1404
Streptomyces_agglomeratus_9-3-15	species_50	81.3717	81.253	81.2499	81.2943	81.2621	81.2682	81.2462	81.291	81.313	81.2962	81.4594	81.3075	81.398	81.3572	81.2923	81.3531	81.3271	81.6261	81.2761	81.3281	81.2794	81.245	81.2928	81.2973	81.4237	81.6865	81.7588	81.2198	81.2349	81.2122	81.3346	81.227	81.3137	81.2249	81.3456	81.1998	81.256	81.2564	81.2927	81.1932	81.3232	81.3379	81.2364	81.3365	81.3105	81.3155	81.2731	81.2591
Streptomyces_agglomeratus_6-3-2	species_50	81.2492	81.1905	81.2436	81.2345	81.1951	81.2355	81.2326	81.2465	81.2207	81.238	81.3665	81.2453	81.2838	81.2874	81.3484	81.279	81.2944	81.547	81.1934	81.218	81.1995	81.2888	81.2258	81.207	81.3941	81.6229	81.7165	81.1944	81.1335	81.2244	81.2473	81.221	81.2052	81.1862	81.2646	81.2249	81.1961	81.2317	81.2797	81.2281	81.2558	81.3127	81.1281	81.2245	81.3099	81.3262	81.3874	81.2257
Streptomyces_agglomeratus_5-2-6	species_50	81.2551	81.1756	81.1875	81.1792	81.1935	81.2535	81.2541	81.2157	81.1996	81.2148	81.3453	81.2126	81.3598	81.3104	81.2625	81.322	81.3264	81.4331	81.1272	81.2096	81.0876	81.1941	81.1861	81.1971	81.3299	81.6363	81.5658	81.1269	81.113	81.1982	81.2656	81.1769	81.3031	81.2497	81.2491	81.2165	81.3106	81.1987	81.2339	81.2346	81.2851	81.2999	81.1613	81.3165	81.3673	80.7782	81.267	81.2707
Streptomyces_sp._Wb2n-11	species_523	81.314	81.3174	81.2741	81.2857	81.2747	81.219	81.2286	81.2492	81.2486	81.3471	81.4166	81.297	81.3543	81.3532	81.3412	81.3995	81.3544	81.5434	81.2794	81.2606	81.2835	81.3095	81.2798	81.2924	81.5388	81.6373	81.7257	81.3148	81.2961	81.2826	81.44	81.2795	81.3605	81.385	81.4682	81.3914	81.348	81.3617	81.3749	81.2766	81.4069	81.3879	81.3093	81.4019	81.4961	81.4298	81.3325	81.3342
Streptomyces_sp._HCCB10043	species_19	81.775	81.7896	81.8176	81.7553	81.7799	81.8151	81.8251	81.8044	81.8056	81.8529	81.9056	81.7372	81.8163	81.7807	81.8409	81.8975	81.8472	81.7704	81.7846	81.8397	81.844	81.743	81.7275	81.7662	81.841	81.8918	81.9491	81.8923	81.8822	81.9218	81.9355	81.8163	81.8908	81.9012	81.928	81.8972	81.8856	81.8591	81.8951	81.778	81.8103	81.9394	81.8648	81.9693	81.962	81.8543	81.8102	81.745
Streptomyces_filamentosus_NRRL_11379	species_19	81.3934	81.3282	81.2683	81.3076	81.271	81.2987	81.2416	81.3365	81.2406	81.3843	81.4254	81.3324	81.3798	81.3166	81.3784	81.3348	81.3944	81.6304	81.3284	81.275	81.3246	81.2366	81.2509	81.2569	81.314	81.6714	81.7531	81.2983	81.3627	81.3093	81.475	81.2736	81.4635	81.4357	81.4406	81.3732	81.4684	81.365	81.3667	81.3145	81.4101	81.4182	81.3483	81.4203	81.468	81.4396	81.3435	81.3157
Streptomyces_filamentosus_NRRL_15998	species_19	81.2565	81.2289	81.2249	81.1288	81.1968	81.2641	81.2508	81.2256	81.2141	81.2867	81.2881	81.2778	81.2995	81.2921	81.2679	81.3266	81.3513	81.4389	81.2026	81.2014	81.2024	81.2112	81.1442	81.0788	81.2896	81.402	81.5736	81.2974	81.331	81.3277	81.4204	81.2575	81.4419	81.3773	81.4516	81.3802	81.3871	81.3815	81.3538	81.2255	81.3325	81.366	81.2109	81.3526	81.3113	81.4155	81.2053	81.2104
Streptomyces_sp._Ncost-T6T-1	species_19	81.3008	81.4227	81.3489	81.3319	81.3441	81.3644	81.3782	81.3293	81.3174	81.3981	81.4758	81.336	81.3221	81.3167	81.3851	81.309	81.3482	81.4104	81.3999	81.3366	81.3362	81.3217	81.3401	81.3171	81.4586	81.5869	81.5154	81.3839	81.3489	81.3739	81.4875	81.3469	81.4647	81.3975	81.4568	81.4201	81.4103	81.4843	81.4526	81.3237	81.3274	81.395	81.2894	81.3905	81.4102	81.3955	81.2972	81.2853
Streptomyces_sp._CS014	species_19	81.1251	81.1885	81.0455	81.1047	81.0748	81.0933	81.0143	81.0538	81.058	81.2221	81.2851	81.1902	81.2112	81.1582	81.1868	81.251	81.165	81.3044	81.1347	81.134	81.0801	81.097	81.0965	81.0454	81.3172	81.3665	81.4554	81.1207	81.166	81.149	81.2677	81.1278	81.2989	81.1998	81.2317	81.1946	81.2559	81.2024	81.2272	81.1687	81.2065	81.2745	81.1549	81.2092	81.2167	81.2621	81.1799	81.1833
Streptomyces_sp._CS149	species_19	81.3303	81.2945	81.2284	81.2801	81.1694	81.1625	81.2251	81.2574	81.2146	81.361	81.3524	81.2772	81.2536	81.2967	81.2925	81.3456	81.3089	81.5179	81.257	81.1985	81.183	81.2711	81.2723	81.1648	81.3937	81.6084	81.6094	81.2749	81.298	81.238	81.4568	81.2996	81.3666	81.3466	81.3462	81.3382	81.3859	81.3637	81.3736	81.2224	81.2854	81.2855	81.1447	81.3301	81.3558	80.534	81.2485	81.2052
Streptomyces_sp._CB02613	species_19	81.5255	81.4978	81.5127	81.4832	81.4364	81.5286	81.4701	81.4559	81.5522	81.5745	81.599	81.525	81.5228	81.5136	81.5498	81.6096	81.5167	81.7192	81.5086	81.4479	81.5159	81.4802	81.4691	81.4528	81.6594	81.74	81.7537	81.6054	81.5284	81.5201	81.6402	81.597	81.6724	81.6062	81.5627	81.6207	81.6054	81.6071	81.6538	81.4874	81.5981	81.6443	81.5256	81.5992	81.6261	81.6169	81.4907	81.4908
Streptomyces_sp._Termitarium-T10T-6	species_19	81.4344	81.4805	81.3708	81.3288	81.3725	81.4022	81.4026	81.3327	81.3888	81.4524	81.5575	81.3945	81.5266	81.44	81.4512	81.4718	81.3945	81.5289	81.3601	81.3815	81.4074	81.413	81.3772	81.3469	81.4868	81.6246	81.659	81.5337	81.5222	81.4054	81.5394	81.5096	81.5815	81.5025	81.4961	81.5166	81.4292	81.5755	81.5531	81.4196	81.5054	81.5725	81.404	81.4801	81.4583	81.5656	81.3187	81.4119
Streptomyces_sp._Cmuel-A718b	species_19	81.152	81.2183	81.1916	81.1975	81.1636	81.2047	81.2261	81.1496	81.1609	81.2586	81.3213	81.1968	81.2933	81.2323	81.2691	81.2533	81.175	81.364	81.2003	81.1964	81.2088	81.1216	81.1408	81.1335	81.3746	81.3516	81.3763	81.2554	81.323	81.2348	81.3628	81.3091	81.3558	81.3421	81.3003	81.2866	81.312	81.4029	81.3393	81.2142	81.3203	81.2628	81.1897	81.3314	81.2352	81.2738	81.0744	81.1039
Streptomyces_sp._CS131	species_19	81.3525	81.3525	81.2917	81.2181	81.2848	81.2685	81.2532	81.2535	81.2325	81.2917	81.4293	81.3758	81.3692	81.4009	81.3917	81.4761	81.4274	81.5147	81.3436	81.3443	81.3364	81.233	81.3215	81.2748	81.4033	81.6137	81.714	81.3146	81.3549	81.3421	81.4159	81.3462	81.4762	81.4679	81.4952	81.3715	81.4382	81.4226	81.4354	81.3733	81.3936	81.5039	81.3481	81.4224	81.4228	81.4456	81.3831	81.3494
Streptomyces_albus_subsp._albus_NRRL_B-16041	species_19	81.2813	81.4089	81.3057	81.3634	81.2889	81.2671	81.2914	81.2781	81.2328	81.3829	81.4716	81.358	81.4365	81.348	81.438	81.3642	81.4339	81.4117	81.3201	81.2957	81.2719	81.3107	81.2768	81.2922	81.5765	81.5542	81.5268	81.3736	81.379	81.4202	81.5007	81.3631	81.503	81.4267	81.4964	81.4734	81.4523	81.4683	81.4514	81.3048	81.4466	81.3933	81.3406	81.4011	81.456	81.4217	81.3249	81.3618
Streptomyces_sp._PgraA7	species_19	81.2021	81.2875	81.2272	81.2417	81.1744	81.2206	81.2539	81.2471	81.1996	81.3466	81.3519	81.2873	81.3333	81.2592	81.3284	81.3333	81.3369	81.3662	81.2079	81.2112	81.2775	81.2669	81.1805	81.1993	81.3148	81.4699	81.475	81.4227	81.4413	81.3166	81.3895	81.3265	81.5107	81.3283	81.4199	81.3992	81.4168	81.4301	81.3682	81.2943	81.4186	81.3957	81.2079	81.3343	81.3775	81.4441	81.2953	81.2954
Streptomyces_sp._CS147	species_19	81.4562	81.3843	81.3652	81.3748	81.3478	81.3838	81.3586	81.3258	81.3511	81.3944	81.4619	81.4074	81.518	81.4074	81.4108	81.4939	81.4819	81.5453	81.3932	81.3436	81.3682	81.3606	81.3401	81.3709	81.5225	81.649	81.6733	81.489	81.4712	81.3838	81.533	81.4622	81.6296	81.5634	81.545	81.5519	81.5451	81.5646	81.5799	81.3815	81.5421	81.5345	81.4305	81.5028	81.5128	81.6074	81.4397	81.4436
Streptomyces_sp._st77	species_19	81.3107	81.363	81.3175	81.2431	81.2357	81.2913	81.3123	81.2926	81.3491	81.4371	81.4532	81.3794	81.4481	81.4101	81.344	81.4943	81.4247	81.4978	81.3435	81.3272	81.3625	81.3626	81.3112	81.2618	81.5103	81.5699	81.6564	81.4206	81.4266	81.3788	81.4604	81.4092	81.5179	81.4146	81.5351	81.4742	81.484	81.3884	81.4577	81.4173	81.5056	81.4498	81.3491	81.4403	81.4161	81.4675	81.287	81.3501
Streptomyces_sp._CNS654	species_19	81.2255	81.3173	81.2077	81.248	81.2455	81.2493	81.232	81.2026	81.1678	81.3339	81.3117	81.3891	81.3427	81.3654	81.3411	81.3176	81.3746	81.3804	81.198	81.1897	81.2041	81.2401	81.2018	81.1991	81.4023	81.3735	81.5047	81.356	81.3171	81.269	81.4336	81.3018	81.3772	81.3669	81.31	81.3651	81.3837	81.4274	81.3602	81.2223	81.3944	81.437	81.2869	81.4282	81.5031	81.3624	81.2576	81.2002
Streptomyces_sp._Tue_6075	species_19	81.5641	81.4622	81.418	81.4982	81.4437	81.394	81.3826	81.4846	81.4631	81.5903	81.542	81.5005	81.5251	81.5034	81.4642	81.5137	81.5282	81.7297	81.4285	81.4688	81.3785	81.5115	81.3929	81.4358	81.5783	81.796	81.9042	81.4991	81.4988	81.5082	81.6206	81.5271	81.5588	81.5243	81.6284	81.539	81.5657	81.5512	81.5759	81.4271	81.5126	81.5078	81.4477	81.5481	81.5616	81.5766	81.4488	81.4247
Streptomyces_sp._SS07	species_19	81.5244	81.4593	81.427	81.3731	81.4503	81.4357	81.3901	81.4023	81.4255	81.3961	81.6389	81.3831	81.4146	81.398	81.4915	81.5038	81.5275	81.5684	81.3842	81.408	81.384	81.4649	81.4627	81.3984	81.5443	81.7244	81.8512	81.4147	81.4794	81.4085	81.5271	81.4148	81.462	81.4408	81.5114	81.4873	81.4756	81.4859	81.4831	81.4652	81.5868	81.52	81.4477	81.4811	81.5284	81.5054	81.4497	81.4276
Streptomyces_sp._ms115	species_19	81.3756	81.3911	81.3009	81.3606	81.3716	81.399	81.394	81.3877	81.4103	81.4188	81.5453	81.4331	81.5155	81.4014	81.4551	81.5791	81.5496	81.5232	81.4126	81.4456	81.3931	81.4004	81.4241	81.4037	81.5972	81.6132	81.7476	81.4072	81.4175	81.3496	81.5496	81.3922	81.5502	81.4327	81.5417	81.5021	81.4915	81.5113	81.4754	81.327	81.4262	81.4788	81.3436	81.4442	81.4024	81.4962	81.4141	81.3749
Streptomyces_sp._JS01	species_19	81.3193	81.3491	81.3879	81.3021	81.3682	81.3753	81.3418	81.3645	81.383	81.363	81.438	81.4634	81.4399	81.4346	81.434	81.5239	81.4376	81.4662	81.4032	81.4011	81.4086	81.3321	81.3595	81.311	81.501	81.6174	81.6669	81.4125	81.3939	81.3355	81.4466	81.3505	81.5353	81.4988	81.5056	81.506	81.5599	81.5694	81.5907	81.3716	81.4827	81.5501	81.3644	81.4055	81.531	81.4947	81.3682	81.3839
Streptomyces_sp._st140	species_19	81.3526	81.3931	81.3866	81.4515	81.4681	81.4233	81.4093	81.3698	81.4263	81.4534	81.4457	81.51	81.5608	81.4803	81.5326	81.5416	81.6077	81.5591	81.392	81.317	81.3651	81.3992	81.3948	81.3271	81.5442	81.523	81.6566	81.4019	81.3556	81.3315	81.5293	81.3739	81.5628	81.4548	81.5001	81.4468	81.5261	81.5501	81.5196	81.4146	81.4971	81.5215	81.382	81.53	81.5617	81.5454	81.4312	81.4223
Streptomyces_sp._f150	species_19	81.2441	81.2724	81.205	81.2348	81.2632	81.2658	81.2716	81.2853	81.2594	81.3448	81.4223	81.3276	81.39	81.2275	81.3019	81.488	81.3609	81.4197	81.3456	81.3456	81.3127	81.3011	81.2848	81.2743	81.384	81.4791	81.5913	81.2749	81.3281	81.3574	81.4319	81.3698	81.3922	81.3391	81.4731	81.3514	81.409	81.4177	81.4042	81.3342	81.3242	81.2787	81.2945	81.3476	81.3935	81.3504	81.3317	81.2548
Streptomyces_sp._NP10	species_19	81.4236	81.4237	81.3531	81.4028	81.353	81.3728	81.3931	81.3962	81.3594	81.3798	81.484	81.5233	81.4988	81.4599	81.5238	81.5322	81.5228	81.5109	81.3913	81.3673	81.4453	81.3944	81.3425	81.3656	81.5151	81.5534	81.496	81.4193	81.4378	81.3661	81.526	81.4669	81.6324	81.5404	81.5462	81.5456	81.5254	81.6072	81.5971	81.4274	81.5337	81.5071	81.4001	81.5552	81.5517	81.5733	81.4301	81.5174
Streptomyces_sp._b62	species_19	81.383	81.3944	81.4306	81.3273	81.3769	81.3647	81.3661	81.3559	81.3552	81.3827	81.4554	81.4773	81.4966	81.4689	81.4949	81.5163	81.4709	81.5707	81.3451	81.3379	81.3751	81.3252	81.2937	81.3418	81.5263	81.594	81.5868	81.3606	81.3463	81.4092	81.4895	81.4001	81.5521	81.457	81.5302	81.4191	81.5072	81.4594	81.4762	81.3656	81.3832	81.519	81.2807	81.5056	81.4805	81.4649	81.4101	81.34
Streptomyces_sp._t99	species_19	81.4601	81.484	81.4592	81.4026	81.4619	81.4318	81.432	81.4581	81.3985	81.5009	81.4964	81.6167	81.6074	81.5533	81.5878	81.6678	81.6422	81.6864	81.421	81.3715	81.4118	81.3798	81.3522	81.3126	81.7055	81.5647	81.7099	81.449	81.432	81.4016	81.5777	81.5257	81.7345	81.6312	81.6359	81.6831	81.6091	81.6493	81.6146	81.3738	81.6195	81.6039	81.4327	81.6027	81.5731	81.5602	81.6064	81.4865
Streptomyces_griseus_subsp._griseus_NRRL_F-5144	species_19	81.3198	81.3242	81.2795	81.3251	81.304	81.312	81.2307	81.264	81.2714	81.3356	81.3622	81.4428	81.3527	81.3835	81.4321	81.3654	81.4046	81.5619	81.3657	81.3613	81.326	81.3767	81.297	81.3292	81.4917	81.6568	81.6401	81.3188	81.3385	81.346	81.4793	81.3586	81.4815	81.4491	81.4307	81.3911	81.5403	81.4829	81.5087	81.2942	81.4057	81.4613	81.3183	81.4997	81.4358	81.4166	81.3525	81.3316
Streptomyces_sp._gb14	species_19	81.3794	81.4328	81.2857	81.3871	81.3204	81.385	81.3015	81.3403	81.347	81.3604	81.5294	81.465	81.4954	81.4264	81.4579	81.4215	81.4987	81.6086	81.3346	81.3146	81.3129	81.406	81.283	81.3413	81.5285	81.6152	81.6521	81.404	81.3623	81.3301	81.5109	81.3865	81.5182	81.4387	81.5181	81.5267	81.5394	81.4688	81.49	81.3326	81.4091	81.5068	81.4417	81.4924	81.5225	81.51	81.3248	81.3405
Streptomyces_sp._f51	species_19	81.3902	81.4387	81.3453	81.4022	81.3855	81.4067	81.3493	81.3177	81.4048	81.483	81.5068	81.4927	81.5094	81.4707	81.4528	81.5197	81.5378	81.5451	81.4012	81.3953	81.3596	81.4309	81.3636	81.3626	81.5693	81.505	81.7495	81.4358	81.388	81.356	81.4912	81.354	81.5379	81.4202	81.5331	81.3962	81.4457	81.4484	81.4828	81.4392	81.5224	81.4935	81.4879	81.5857	81.525	81.5381	81.3963	81.4234
Streptomyces_sp._ms184	species_19	81.3894	81.4247	81.4168	81.4068	81.4177	81.3963	81.3527	81.3548	81.3854	81.375	81.5402	81.4588	81.4378	81.4628	81.4357	81.5308	81.4771	81.5195	81.399	81.4201	81.3765	81.4181	81.4008	81.3072	81.3642	81.6221	81.664	81.4302	81.429	81.4504	81.555	81.427	81.494	81.5102	81.5676	81.5817	81.5215	81.512	81.5376	81.4608	81.5515	81.522	81.4483	81.4563	81.4445	81.5864	81.4599	81.3711
Streptomyces_globisporus_C-1027	species_19	81.3934	81.3613	81.3101	81.3564	81.3582	81.3441	81.3258	81.3526	81.365	81.3684	81.4647	81.4242	81.4716	81.3971	81.4305	81.5099	81.5285	81.5825	81.3129	81.2725	81.3022	81.2897	81.2976	81.2869	81.4591	81.6182	81.6698	81.3782	81.3979	81.2276	81.5115	81.3269	81.5505	81.3506	81.4802	81.4282	81.3684	81.4693	81.4873	81.2858	81.4927	81.4992	81.2861	81.4349	81.5006	81.4489	81.3951	81.3991
Streptomyces_sp._CB02130	species_19	81.2479	81.3148	81.2532	81.2161	81.2782	81.2933	81.2125	81.2723	81.3096	81.3655	81.4631	81.309	81.2887	81.3924	81.3341	81.401	81.3773	81.3809	81.295	81.3381	81.3053	81.353	81.2308	81.225	81.3555	81.6001	81.6364	81.2885	81.2643	81.2468	81.435	81.1994	81.4248	81.2461	81.3968	81.3084	81.4065	81.3208	81.3091	81.3169	81.3577	81.393	81.3118	81.3914	81.4358	80.6106	81.2604	81.275
Streptomyces_badius_SF7B6	species_19	81.3556	81.3432	81.2755	81.2245	81.1956	81.2738	81.2465	81.2707	81.3058	81.2488	81.3147	81.2976	81.2758	81.3109	81.3105	81.31	81.2926	81.5078	81.2321	81.2175	81.2049	81.2404	81.2766	81.1972	81.412	81.5145	81.581	81.2693	81.3195	81.3266	81.3767	81.3335	81.305	81.3339	81.4002	81.3735	81.3659	81.4407	81.3991	81.2974	81.4043	81.442	81.2782	81.3845	81.4234	81.3915	81.3257	81.3511
Streptomyces_griseus_S4-7	species_19	81.3186	81.3198	81.2318	81.1923	81.2424	81.2449	81.2006	81.2847	81.2593	81.2651	81.3192	81.3023	81.4099	81.3029	81.3551	81.3443	81.3053	81.4667	81.2318	81.1983	81.1975	81.2716	81.261	81.2759	81.4051	81.5686	81.622	81.2352	81.3593	81.2922	81.3376	81.2821	81.3611	81.381	81.4351	81.3304	81.4526	81.3977	81.3453	81.2735	81.4685	81.4918	81.296	81.4283	81.4548	81.4155	81.3845	81.3186
Streptomyces_badius_SP6C4	species_19	81.3997	81.3687	81.2543	81.2894	81.3345	81.3131	81.2445	81.2849	81.2957	81.2884	81.4624	81.4167	81.5022	81.4838	81.4376	81.4778	81.4997	81.4729	81.249	81.2551	81.2549	81.325	81.2612	81.2766	81.4966	81.4468	81.6144	81.3056	81.3471	81.3574	81.4207	81.3588	81.4298	81.4436	81.5077	81.5137	81.4898	81.4825	81.4385	81.2965	81.4912	81.5392	81.3313	81.4973	81.5352	81.4839	81.4607	81.4089
Streptomyces_globisporus_TFH56	species_19	81.2643	81.3103	81.2569	81.212	81.2668	81.1939	81.2135	81.1942	81.2659	81.275	81.3133	81.343	81.3619	81.3473	81.3537	81.418	81.3085	81.4361	81.2397	81.1588	81.1931	81.2654	81.2477	81.2286	81.4401	81.5208	81.5853	81.2929	81.3079	81.2708	81.3749	81.3057	81.3474	81.3939	81.3873	81.3326	81.4779	81.3518	81.3822	81.2623	81.4727	81.4465	81.276	81.4702	81.406	81.4491	81.3716	81.2913
Streptomyces_sp._TSRI0445	species_19	81.288	81.3051	81.2842	81.3144	81.2848	81.2941	81.3299	81.3339	81.3124	81.401	81.3687	81.3663	81.4619	81.4531	81.4456	81.4673	81.4486	81.4189	81.2962	81.2909	81.2704	81.2481	81.2868	81.2459	81.4063	81.5042	81.4638	81.3604	81.3605	81.2883	81.4724	81.3843	81.5315	81.5167	81.4986	81.5009	81.5003	81.5592	81.463	81.25	81.5167	81.5206	81.3494	81.5121	81.4989	81.4157	81.3896	81.403
Streptomyces_sp._HB202	species_19	81.2994	81.3169	81.2227	81.2344	81.3083	81.2016	81.2188	81.2235	81.2169	81.2627	81.3635	81.2619	81.4162	81.2619	81.2936	81.3813	81.4154	81.3532	81.2295	81.2111	81.2326	81.2622	81.1991	81.1927	81.379	81.4252	81.6214	81.2688	81.331	81.2886	81.4825	81.3831	81.4628	81.3761	81.4038	81.448	81.5014	81.4427	81.4338	81.2634	81.4251	81.41	81.2895	81.378	81.414	81.358	81.3198	81.3115
Streptomyces_mediolani_NRRL_WC-3934	species_19	81.3622	81.4346	81.3581	81.3415	81.3667	81.3644	81.3183	81.3106	81.3435	81.3963	81.5062	81.4334	81.4272	81.4368	81.4397	81.4529	81.5207	81.5205	81.311	81.327	81.259	81.3059	81.3342	81.2604	81.5075	81.4747	81.7069	81.3962	81.3711	81.376	81.4568	81.3484	81.4833	81.3835	81.4996	81.4474	81.5372	81.4899	81.4555	81.2902	81.4798	81.4712	81.266	81.4676	81.494	81.5028	81.4495	81.3959
Streptomyces_sp._st170	species_19	81.332	81.3358	81.3097	81.3469	81.3408	81.3465	81.2376	81.3113	81.3496	81.3225	81.4067	81.4078	81.3973	81.4289	81.377	81.4051	81.3985	81.4608	81.3238	81.3322	81.2182	81.2457	81.249	81.2591	81.4247	81.5323	81.5379	81.3101	81.3943	81.3027	81.4401	81.3979	81.4782	81.5358	81.4813	81.5296	81.5295	81.4697	81.4646	81.2416	81.4627	81.4764	81.3259	81.4566	81.426	81.4893	81.4081	81.3777
Streptomyces_albovinaceus_NRRL_B-2566	species_19	81.3713	81.4568	81.4186	81.4187	81.3974	81.3494	81.432	81.3916	81.4045	81.4416	81.4714	81.5272	81.5802	81.5337	81.5076	81.5379	81.5174	81.5015	81.3881	81.4542	81.3629	81.4593	81.4445	81.3953	81.582	81.6693	81.7553	81.4714	81.4522	81.3854	81.5297	81.4818	81.6371	81.5394	81.5239	81.5145	81.5151	81.621	81.6021	81.3857	81.5605	81.5769	81.428	81.4983	81.5738	81.5503	81.4613	81.5056
Streptomyces_globisporus_1912-4Crt	species_19	81.4957	81.47	81.4728	81.4357	81.4652	81.5114	81.4207	81.46	81.4529	81.5031	81.6633	81.5062	81.5535	81.5616	81.5039	81.5354	81.5189	81.6269	81.5046	81.4965	81.5092	81.5234	81.5404	81.4681	81.5792	81.6968	81.7469	81.5317	81.6029	81.5571	81.6038	81.5146	81.64	81.6408	81.6328	81.6361	81.6408	81.6788	81.6566	81.4849	81.5916	81.6401	81.4223	81.5939	81.6242	81.6681	81.5779	81.5127
ID01-15d	species_19	81.4264	81.5011	81.3874	81.4468	81.4137	81.488	81.434	81.442	81.4459	81.5389	81.5825	81.4533	81.4284	81.4636	81.4602	81.5207	81.5322	81.4471	81.3335	81.3453	81.3886	81.3981	81.3813	81.4538	81.4591	81.5263	81.6234	81.3975	81.38	81.4083	81.5909	81.4316	81.449	81.4104	81.646	81.4608	81.4928	81.5122	81.4467	81.404	81.4853	81.4637	81.4058	81.5006	81.4799	81.417	81.4306	81.4109
FL06-04B	species_19	81.3548	81.4804	81.3007	81.3391	81.3353	81.3564	81.317	81.3255	81.3869	81.4624	81.5075	81.4926	81.4578	81.5311	81.4122	81.456	81.529	81.4535	81.3926	81.3985	81.3819	81.4035	81.3651	81.3568	81.4641	81.5234	81.6223	81.3765	81.3683	81.4127	81.491	81.3937	81.4392	81.4043	81.5545	81.3891	81.439	81.4944	81.3752	81.3472	81.4948	81.4423	81.3673	81.449	81.4173	81.4691	81.3592	81.295
Streptomyces_globisporus_subsp._globisporus_NRRL_B-2709	species_19	81.3228	81.4068	81.3335	81.2622	81.2788	81.3257	81.3033	81.319	81.3356	81.4015	81.5162	81.3818	81.4014	81.3818	81.3555	81.3664	81.4093	81.3783	81.2421	81.3089	81.3097	81.2496	81.2117	81.324	81.3071	81.4364	81.459	81.3479	81.3314	81.3552	81.4026	81.3595	81.5289	81.3966	81.5038	81.4104	81.3831	81.4269	81.3837	81.2544	81.3966	81.3192	81.2055	81.3058	81.3292	81.2879	81.2288	81.2089
NE06-03C	species_19	81.2451	81.3467	81.247	81.1841	81.2808	81.2811	81.2426	81.217	81.2541	81.3187	81.3267	81.3898	81.348	81.3978	81.2979	81.4477	81.3647	81.3709	81.2925	81.228	81.3113	81.29	81.2619	81.2607	81.3913	81.3874	81.4004	81.3075	81.3562	81.2859	81.3971	81.2575	81.4017	81.3517	81.4708	81.3661	81.3835	81.3953	81.3404	81.2587	81.3701	81.3638	81.2359	81.3674	81.3245	81.337	81.2398	81.2336
Streptomyces_sp._PTY087I2	species_19	81.3647	81.353	81.2948	81.3072	81.2684	81.3059	81.3123	81.3793	81.2986	81.4115	81.5612	81.4295	81.4679	81.4553	81.442	81.5005	81.5241	81.5982	81.37	81.4036	81.4063	81.3425	81.2385	81.3555	81.5278	81.6481	81.7745	81.3349	81.3278	81.3587	81.565	81.4039	81.4863	81.4039	81.531	81.4396	81.5239	81.5094	81.4521	81.3642	81.5311	81.5281	81.3966	81.5176	81.5609	81.5605	81.3974	81.4029
Streptomyces_sp._EN23	species_19	81.392	81.4469	81.4403	81.3751	81.4159	81.4469	81.367	81.4209	81.4857	81.4661	81.5142	81.4562	81.4765	81.486	81.4084	81.5383	81.4276	81.4204	81.3432	81.4024	81.3573	81.4494	81.4211	81.4293	81.5037	81.6392	81.6565	81.389	81.4778	81.4146	81.5685	81.4033	81.5262	81.5356	81.5609	81.5642	81.5231	81.472	81.5297	81.3979	81.5635	81.5064	81.3863	81.4997	81.5967	81.4761	81.3748	81.3744
Streptomyces_sp._S063	species_19	81.3523	81.3129	81.2914	81.269	81.3537	81.3547	81.3217	81.3139	81.3072	81.3389	81.4854	81.4405	81.4319	81.4064	81.4688	81.4513	81.4636	81.5378	81.2291	81.2445	81.218	81.3126	81.2652	81.2732	81.4418	81.5293	81.7139	81.281	81.2864	81.3068	81.455	81.2572	81.3588	81.3398	81.4524	81.4867	81.4267	81.3897	81.4463	81.2577	81.5371	81.5283	81.2791	81.4845	81.5421	81.4419	81.3671	81.4158
Streptomyces_sp._EN27	species_19	81.3831	81.2779	81.3299	81.2381	81.2854	81.3512	81.273	81.2696	81.325	81.4117	81.4535	81.4091	81.4026	81.3461	81.3103	81.36	81.3204	81.4381	81.2732	81.3695	81.2671	81.331	81.2682	81.3297	81.3377	81.5593	81.6508	81.276	81.3093	81.3022	81.4788	81.2919	81.3914	81.369	81.4028	81.445	81.4326	81.3845	81.3935	81.2933	81.4014	81.4718	81.3533	81.4541	81.4365	81.423	81.3683	81.2985
Streptomyces_sp._NBRC_110465	species_412	81.2507	81.343	81.3061	81.2594	81.2409	81.2374	81.2111	81.286	81.3469	81.405	81.4404	81.38	81.4091	81.3082	81.4052	81.3318	81.3675	81.4401	81.2962	81.3126	81.2666	81.3085	81.2673	81.2408	81.3394	81.5055	81.5715	81.27	81.3124	81.3189	81.4265	81.3187	81.402	81.3023	81.3662	81.3645	81.3777	81.38	81.3368	81.2964	81.4369	81.4752	81.2495	81.3889	81.3904	81.3454	81.2422	81.2693
ATCC51928	species_12	81.2948	81.3625	81.2223	81.2332	81.2733	81.3168	81.3035	81.3082	81.2851	81.4347	81.4375	81.315	81.287	81.3239	81.2445	81.3634	81.4022	81.4542	81.255	81.2931	81.2439	81.246	81.228	81.1836	81.3451	81.4638	81.5364	81.2429	81.2506	81.3043	81.4139	81.2976	81.2943	81.2538	81.3667	81.2804	81.3011	81.2844	81.2522	81.2627	81.3743	81.3844	81.244	81.3458	81.3393	81.2976	81.2514	81.2292
DE06-01C	species_12	81.304	81.3193	81.2523	81.322	81.2353	81.2764	81.2651	81.3424	81.3049	81.4312	81.4277	81.3391	81.3853	81.3229	81.2911	81.3981	81.4188	81.4051	81.3436	81.3175	81.3064	81.3418	81.3068	81.2624	81.41	81.4852	81.602	81.2962	81.3113	81.2708	81.4607	81.316	81.3596	81.3282	81.4505	81.3708	81.3892	81.3114	81.3138	81.2561	81.3731	81.3782	81.3052	81.2858	81.4115	81.3827	81.2689	81.2689
ID03-2B	species_12	81.2573	81.27	81.2208	81.2423	81.1883	81.2374	81.2625	81.2665	81.2653	81.2255	81.4029	81.3282	81.3033	81.3344	81.2214	81.2991	81.3449	81.3733	81.2617	81.2816	81.1932	81.2159	81.2311	81.163	81.3493	81.4603	81.4641	81.3152	81.2809	81.2841	81.3891	81.3223	81.2977	81.307	81.4094	81.2622	81.2649	81.2578	81.2978	81.2082	81.307	81.3428	81.2723	81.2573	81.3833	80.5933	81.2949	81.2538
ME02-6979.5a	species_12	81.1991	81.1859	81.1908	81.1538	81.1353	81.1801	81.1745	81.2155	81.2081	81.3158	81.289	81.3274	81.2498	81.2286	81.236	81.2715	81.2542	81.3087	81.2231	81.2313	81.2038	81.2304	81.2632	81.1884	81.2724	81.312	81.5229	81.2441	81.2481	81.1828	81.3949	81.256	81.3196	81.2583	81.345	81.223	81.2512	81.3577	81.3038	81.1997	81.2686	81.3359	81.2159	81.2767	81.3385	81.3352	81.1679	81.1852
ISP-5395	species_12	81.3873	81.4062	81.4269	81.3043	81.4071	81.3499	81.3829	81.4116	81.4109	81.4424	81.5786	81.4459	81.4418	81.427	81.4178	81.504	81.4786	81.4788	81.4244	81.3671	81.3471	81.3654	81.3792	81.3753	81.476	81.5514	81.5962	81.4202	81.393	81.4438	81.5356	81.3932	81.4346	81.4626	81.521	81.404	81.4064	81.4813	81.4458	81.4217	81.4524	81.3913	81.3229	81.4408	81.5017	81.3951	81.3843	81.3863
Streptomyces_albus_subsp._albus_NRRL_B-2445	species_12	81.2505	81.2397	81.1762	81.178	81.2419	81.1583	81.1505	81.2279	81.1557	81.2964	81.3465	81.2401	81.2425	81.2301	81.2329	81.2746	81.2544	81.3931	81.2017	81.2114	81.185	81.2017	81.1387	81.1652	81.3031	81.4712	81.5657	81.244	81.244	81.2552	81.4119	81.2458	81.3625	81.2598	81.4371	81.251	81.283	81.3216	81.2347	81.2273	81.3265	81.336	81.2203	81.3796	81.3616	81.2795	81.1813	81.2197
Streptomyces_baarnensis_NRRL_B-2842	species_12	81.2691	81.3251	81.244	81.245	81.2891	81.2595	81.2848	81.2887	81.2212	81.3505	81.3643	81.3411	81.3915	81.3315	81.2605	81.3328	81.3428	81.3716	81.2985	81.3206	81.2463	81.3006	81.301	81.3	81.4059	81.4947	81.5999	81.2571	81.3172	81.2493	81.4155	81.2974	81.38	81.2886	81.4371	81.3812	81.4134	81.358	81.3288	81.3022	81.3178	81.3588	81.3229	81.3048	81.4102	81.376	81.3021	81.2654
Streptomyces_sp._B226SN101	species_12	81.3286	81.314	81.3041	81.2165	81.2702	81.3133	81.2574	81.3474	81.2843	81.3223	81.4134	81.3665	81.4346	81.3333	81.3157	81.3714	81.3693	81.6378	81.3112	81.2628	81.2908	81.3531	81.3503	81.2468	81.4583	81.6626	81.7713	81.3091	81.3081	81.2997	81.4257	81.3192	81.4154	81.3655	81.4865	81.3767	81.443	81.3629	81.3826	81.3178	81.4271	81.4839	81.3397	81.438	81.4417	81.4773	81.3344	81.2966
Streptomyces_sp._B188M101	species_12	81.2814	81.2639	81.3001	81.1532	81.1935	81.2477	81.224	81.2993	81.2905	81.3694	81.3503	81.2771	81.3388	81.2912	81.2453	81.3225	81.3422	81.5528	81.297	81.2375	81.2142	81.2714	81.2548	81.2572	81.3657	81.7263	81.6844	81.2439	81.2726	81.2756	81.41	81.2626	81.3628	81.2724	81.3954	81.3062	81.2939	81.3002	81.3145	81.1864	81.3318	81.4093	81.2175	81.4206	81.3004	81.3417	81.3428	81.203
Streptomyces_fimicarius_NRRL_ISP-5322	species_12	81.3786	81.3681	81.328	81.3142	81.3371	81.3375	81.3216	81.3606	81.3433	81.4117	81.4426	81.4384	81.4131	81.3602	81.345	81.3985	81.3932	81.544	81.3547	81.4119	81.3081	81.296	81.3195	81.2906	81.4524	81.4309	81.647	81.3419	81.3038	81.3559	81.4713	81.3183	81.4828	81.397	81.4956	81.3961	81.4367	81.4367	81.4285	81.3576	81.508	81.5246	81.3721	81.4364	81.4462	81.4803	81.3285	81.3841
Streptomyces_sp._st115	species_12	81.2405	81.3181	81.2458	81.2241	81.2801	81.2544	81.2729	81.2638	81.2929	81.3299	81.4154	81.387	81.3354	81.4371	81.2831	81.3195	81.2966	81.4279	81.2444	81.3027	81.2664	81.2464	81.2732	81.271	81.3651	81.5226	81.4625	81.2967	81.2996	81.3334	81.4513	81.3391	81.4449	81.3128	81.505	81.3696	81.4368	81.3772	81.3652	81.2911	81.3836	81.4345	81.2706	81.4489	81.4442	81.4265	81.3329	81.2279
ID01-9D	species_12	81.2195	81.3229	81.258	81.1777	81.2794	81.262	81.2989	81.326	81.3166	81.433	81.4207	81.4846	81.4757	81.4516	81.3703	81.4616	81.368	81.3986	81.2408	81.2491	81.185	81.2307	81.2252	81.162	81.4673	81.4699	81.4942	81.2675	81.2787	81.2724	81.3767	81.231	81.3525	81.3901	81.4661	81.3402	81.4193	81.4065	81.4423	81.255	81.3431	81.4478	81.2531	81.3662	81.4117	81.4549	81.3827	81.3362
Streptomyces_sp._BPSDS2	species_12	81.2041	81.2952	81.1829	81.2177	81.2107	81.1893	81.2263	81.2872	81.235	81.2954	81.3039	81.2633	81.3086	81.1408	81.2272	81.2402	81.1797	81.3189	81.2288	81.2164	81.241	81.2006	81.2107	81.2824	81.2989	81.4062	81.5494	81.2235	81.2629	81.1908	81.4288	81.2535	81.2806	81.243	81.2923	81.2772	81.3264	81.2876	81.1973	81.1999	81.2854	81.3685	81.2594	81.2791	81.345	81.2806	81.1954	81.2003
Streptomyces_sp._SM13	species_12	81.439	81.4	81.3582	81.3193	81.3993	81.2952	81.3462	81.3652	81.3449	81.4282	81.478	81.3727	81.4014	81.3849	81.4068	81.402	81.375	81.567	81.4131	81.3312	81.3329	81.3213	81.3369	81.3255	81.4187	81.6543	81.6904	81.3329	81.3278	81.3486	81.4674	81.3655	81.4519	81.3993	81.4455	81.3724	81.3509	81.3779	81.3614	81.3584	81.3504	81.4048	81.3492	81.3861	81.3984	81.4526	81.2614	81.3586
Streptomyces_sp._ADI98-10	species_73	81.2788	81.2901	81.2258	81.1972	81.2355	81.2655	81.2716	81.2388	81.2453	81.3379	81.4149	81.3262	81.358	81.2693	81.2781	81.2999	81.3039	81.4389	81.2985	81.3402	81.3106	81.2806	81.3736	81.2992	81.4385	81.4629	81.4954	81.1893	81.2258	81.1514	81.3735	81.1934	81.2775	81.2769	81.3031	81.2688	81.2395	81.3203	81.2718	81.1907	81.3588	81.3833	81.237	81.3705	81.3859	81.3278	81.2388	81.2616
Streptomyces_anulatus_NRRL_B-3362	species_73	81.3639	81.4094	81.3544	81.3668	81.3273	81.3662	81.3338	81.373	81.3675	81.4122	81.4653	81.4055	81.4568	81.3689	81.4237	81.4888	81.4483	81.4837	81.3365	81.412	81.3854	81.4151	81.3571	81.3288	81.5638	81.5104	81.6248	81.263	81.2487	81.2586	81.3895	81.2822	81.374	81.3377	81.3876	81.3295	81.4021	81.3244	81.3005	81.3338	81.4048	81.4246	81.3351	81.4542	81.4479	81.52	81.762	81.3237
Streptomyces_sp._SM11	species_492	81.2183	81.2855	81.1605	81.2295	81.2053	81.2304	81.1763	81.2034	81.1862	81.275	81.2494	81.3149	81.3387	81.3278	81.3252	81.3037	81.2724	81.3477	81.2405	81.1909	81.2168	81.1822	81.2375	81.2239	81.3739	81.4073	81.4815	81.2394	81.2121	81.233	81.2581	81.2508	81.3781	81.3147	81.2818	81.2832	81.3641	81.3587	81.2583	81.2067	81.257	81.245	81.239	81.2749	81.3164	81.3299	81.247	81.2709
Streptomyces_anulatus_ATCC_11523	species_22	81.1336	81.0549	81.0297	81.0994	81.0818	81.0445	81.0663	81.0768	81.1139	81.19	81.1979	81.1369	81.2044	81.1475	81.193	81.2446	81.2429	81.4474	81.0742	81.0592	81.0796	81.0829	81.096	81.0732	81.2498	81.4169	81.4928	81.1351	81.134	81.1497	81.2911	81.1637	81.2209	81.0878	81.2484	81.2288	81.2732	81.2143	81.232	81.0369	81.1864	81.2033	81.0818	81.2654	81.2303	81.2092	81.1135	81.1347
Streptomyces_sp._Root1295	species_22	81.0549	81.1122	81.0603	81.0091	81.0529	81.0098	80.9933	81.0318	81.0465	81.1395	81.223	81.0482	81.1069	81.0825	81.0991	81.1034	81.1526	81.3067	81.0256	81.0318	81.0888	81.0504	81.0641	80.998	81.1009	81.27	81.3705	81.1491	81.187	81.0737	81.3129	81.0998	81.2298	81.1678	81.2303	81.1852	81.2225	81.2536	81.2067	81.0341	81.09	81.1541	81.0289	81.0747	81.1766	81.088	81.0492	81.1229
Streptomyces_sp._Root63	species_22	80.9867	81.0766	81.0573	80.9341	81.0335	81.023	80.9799	81.0355	81.006	81.0711	81.164	81.0284	81.1061	81.0815	81.1116	81.0916	81.0944	81.2144	81.0482	81.0923	80.999	81.0814	81.0251	81.0729	81.1856	81.3634	81.3642	81.0814	81.1105	81.0443	81.2421	81.0644	81.1809	81.199	81.1148	81.0926	81.1185	81.2185	81.1754	81.045	81.175	81.2083	81.0328	81.1363	81.1843	81.1321	81.0508	81.0506
Streptomyces_sp._or3	species_22	81.0808	81.1274	81.1085	81.0939	81.0726	81.1134	81.0981	81.081	81.0805	81.1464	81.1901	81.2054	81.2588	81.2368	81.2054	81.2053	81.2366	81.3216	81.0896	81.1726	81.0853	81.1128	81.0634	81.0756	81.354	81.3082	81.4885	81.2074	81.1803	81.1411	81.2453	81.1383	81.2907	81.1887	81.3318	81.199	81.2916	81.2949	81.2189	81.1291	81.2632	81.2707	81.0861	81.2432	81.2723	81.2523	81.1865	81.2615
Streptomyces_europaeiscabiei_NCPPB_4064	species_22	80.97	81.1381	80.9707	80.9544	80.9802	80.9171	80.9505	81.0039	80.9984	81.1207	81.1498	81.0612	81.163	81.0701	81.0972	81.0971	81.0453	81.1267	80.9742	81.0254	81.0162	81.0038	81.0128	81.0052	81.2405	81.2653	81.3182	81.0487	81.0828	81.0306	81.1933	81.0618	81.197	81.0891	81.1724	81.2044	81.0753	81.1744	81.1205	81.02	81.116	81.1488	81.0473	81.1093	81.1665	81.1344	81.0432	81.1024
Streptomyces_sp._TSRI0395	species_22	80.9416	81.088	81.0071	80.9384	81.0387	81.0654	81.0506	81.0384	81.0473	81.1054	81.1644	81.0555	81.0623	81.0718	81.0778	81.0832	81.0372	81.2152	81.0103	81.0405	81.029	81.0612	81.0656	81.0045	81.2112	81.2274	81.3028	81.0703	81.0984	81.1203	81.1518	80.9792	81.127	81.1056	81.2164	81.1524	81.1921	81.0909	81.089	80.9681	81.1323	81.1099	81.0807	81.0809	81.1285	81.1586	81.0009	81.1343
Streptomyces_sp._CB02115	species_22	81.0706	81.1456	80.9948	81.0676	81.0918	81.0375	81.0185	81.0961	81.0556	81.153	81.2168	81.1903	81.1608	81.117	81.189	81.1756	81.1303	81.2894	81.047	80.9904	81.0619	81.1049	81.0559	81.0671	81.1677	81.2309	81.2876	81.0765	81.1075	81.0745	81.2125	81.0309	81.2084	81.0253	81.2123	81.0985	81.1949	81.0933	81.0821	81.0242	81.1733	81.1555	81.1307	81.076	81.1514	81.1357	81.1459	81.1679
Streptomyces_sp._rh195	species_22	81.2571	81.2759	81.1553	81.2702	81.2822	81.1805	81.2511	81.2076	81.2469	81.2519	81.2791	81.2881	81.2776	81.2118	81.2349	81.2655	81.3343	81.4503	81.1425	81.2069	81.1635	81.2087	81.2175	81.241	81.3862	81.4334	81.4027	81.2299	81.2874	81.2667	81.3381	81.229	81.2782	81.2967	81.3237	81.2626	81.2847	81.2709	81.2434	81.2039	81.2745	81.3414	81.2234	81.249	81.264	80.6318	81.2358	81.1928
Streptomyces_sp._rh206	species_22	81.0992	81.092	81.0339	81.0603	81.0863	81.0652	81.1227	81.1287	81.0326	81.164	81.1049	81.1872	81.1655	81.1425	81.2118	81.1708	81.1846	81.3416	81.0588	81.0337	81.0953	81.0826	81.0656	81.0387	81.2474	81.3044	81.377	81.0906	81.1073	81.1161	81.2308	81.0947	81.2763	81.1619	81.2549	81.1707	81.1942	81.1979	81.1362	81.0664	81.2357	81.2719	81.1096	81.1876	81.2012	80.516	81.0854	81.1057
Streptomyces_sp._rh207	species_22	81.2443	81.2259	81.1638	81.2752	81.2237	81.244	81.2268	81.2578	81.2123	81.2818	81.2856	81.2675	81.2948	81.2187	81.2472	81.3362	81.3152	81.3854	81.2128	81.2365	81.1781	81.2763	81.2372	81.2384	81.3267	81.3278	81.4408	81.2621	81.269	81.2411	81.3296	81.2031	81.2923	81.3113	81.3053	81.2483	81.2733	81.2612	81.2177	81.2106	81.3387	81.324	81.2224	81.2697	81.2944	81.2779	81.2794	81.252
ID05-18	species_22	80.9924	81.0817	81.0237	81.0155	81.0081	81.0271	81.0209	81.0568	80.9967	81.1247	81.1551	81.0322	81.0649	81.0946	81.0189	81.1094	81.0559	81.2127	80.9647	81.0621	81.0188	81.1447	81.1217	81.0472	81.1353	81.2611	81.2523	81.1105	81.1057	81.1481	81.192	81.0667	81.194	81.1784	81.2073	81.0964	81.1414	81.1589	81.1648	81.0401	81.1019	81.1304	80.9564	81.1097	81.1209	81.0368	81.0899	81.0398
Streptomyces_sp._EN16	species_22	81.0152	81.1083	81.0348	81.0592	81.0246	81.0061	81.0895	81.0862	81.0723	81.136	81.1687	81.1308	81.0755	81.1282	81.1118	81.0839	81.1192	81.2589	81.0197	81.0943	81.0595	81.1321	81.0679	81.0144	81.2148	81.3396	81.4725	81.089	81.1213	81.1	81.2852	81.1622	81.1842	81.1672	81.2541	81.1135	81.1339	81.1379	81.1301	81.0124	81.1538	81.1988	81.0296	81.1586	81.1132	81.0809	81.1401	81.0702
Streptomyces_sp._or20	species_22	80.9664	80.9976	80.8961	80.9736	81.0238	80.9412	80.9274	80.9284	80.9373	81.0472	81.0919	80.9599	81.089	81.1144	81.062	81.0992	80.9925	81.1716	80.9774	80.9952	80.9824	81.0349	80.9502	80.9923	81.1347	81.2384	81.2476	81.0634	80.9986	81.0219	81.071	80.9733	81.1211	81.0365	81.0698	81.0563	81.1149	81.033	81.0163	80.9511	81.04	81.1732	81.0027	81.0537	81.1178	81.0907	81.0059	81.0259
Streptomyces_sp._b84	species_22	81.0751	81.0876	81.0264	81.0643	81.0895	81.0426	81.0834	81.0458	81.069	81.1506	81.2281	81.0607	81.0402	81.0888	81.0118	81.0669	81.0611	81.1331	81.1033	81.1062	81.0792	81.0593	80.9939	81.0023	81.061	81.1233	81.2975	81.0805	81.0491	81.0849	81.2279	81.0421	81.1796	81.0624	81.1555	81.0766	81.141	81.1251	81.0543	80.9856	80.9902	80.948	80.9112	81.0415	81.0439	81.0871	81.0616	81.0548
Streptomyces_sp._wa1002	species_22	81.1852	81.2315	81.1051	81.1179	81.1784	81.136	81.1905	81.1483	81.1359	81.2274	81.2896	81.169	81.2705	81.2214	81.1655	81.2608	81.2015	81.306	81.1098	81.1247	81.1014	81.1325	81.0647	81.0769	81.2072	81.2483	81.4139	81.1462	81.1522	81.0873	81.1977	81.1136	81.304	81.218	81.2281	81.2211	81.2411	81.2286	81.1922	81.0435	81.156	81.2191	81.0517	81.1733	81.1855	81.2237	81.1982	81.1461
Streptomyces_sp._wa1071	species_22	81.2645	81.2926	81.2751	81.2358	81.3271	81.2229	81.2752	81.2639	81.2448	81.3502	81.3419	81.2037	81.3213	81.3142	81.2642	81.2954	81.3425	81.4935	81.2704	81.2531	81.216	81.3156	81.2809	81.1813	81.2994	81.3706	81.582	81.2644	81.2732	81.2864	81.3247	81.3048	81.3455	81.2906	81.4124	81.335	81.3293	81.2792	81.2812	81.2018	81.2732	81.3105	81.2147	81.2427	81.2388	81.2744	81.2698	81.2599
Streptomyces_sp._wa1063	species_22	81.2899	81.3622	81.2715	81.2509	81.3098	81.211	81.3132	81.2589	81.2765	81.377	81.4335	81.2113	81.3091	81.2867	81.3046	81.3176	81.2903	81.4624	81.1752	81.2297	81.1613	81.2098	81.225	81.1371	81.2854	81.3798	81.5533	81.2172	81.205	81.28	81.3949	81.2707	81.3352	81.2703	81.3136	81.264	81.3551	81.2782	81.2168	81.169	81.1856	81.2447	81.189	81.3271	81.2519	81.2438	81.2962	81.2481
Streptomyces_sp._CB00072	species_22	80.9873	81.0541	80.9971	81.0239	81.0687	81.0586	81.0358	81.0182	81.0973	81.1336	81.1149	81.1692	81.1657	81.1123	81.1329	81.1497	81.103	81.2291	81.0285	80.9853	80.9829	81.0074	81.029	80.9659	81.2253	81.1829	81.2526	81.019	81.0678	81.064	81.1798	81.0187	81.1482	81.0573	81.1666	81.1368	81.1202	81.1537	81.1837	81.0666	81.1354	81.1422	80.9969	81.1303	81.1643	81.193	81.1264	81.0788
Streptomyces_sp._W007	species_22	81.0363	81.0889	81.0368	81.0145	81.099	81.0511	81.0323	81.0567	81.0716	81.0639	81.1399	81.0151	81.0593	81.0393	80.967	81.0439	81.0788	81.109	81.0239	81.0355	81.0339	80.9769	80.9632	80.9924	81.0284	81.1839	81.2434	81.0386	81.0469	80.971	81.1634	81.0263	81.0865	81.003	81.0723	81.0682	81.0585	81.0416	81.033	81.0095	80.9891	81.0824	80.9438	80.9811	81.0242	81.0765	81.0602	80.9758
Streptomyces_sp._TSRI0261	species_22	81.1177	81.0809	81.002	81.0935	81.058	81.0212	81.0536	81.0128	81.0474	81.1668	81.1977	81.1784	81.133	81.0683	81.1658	81.1185	81.1589	81.1558	81.0557	81.0801	81.0155	81.0579	81.0319	81.0292	81.1358	81.1791	81.327	81.0871	81.1233	81.1111	81.1601	81.0727	81.2433	81.1458	81.2636	81.1809	81.1356	81.1639	81.1478	81.0526	81.229	81.2492	81.0896	81.1032	81.2291	81.2377	81.0735	81.0949
Streptomyces_sp._CS057	species_22	81.1615	81.0942	81.0651	81.0274	81.0466	81.0475	81.0461	81.0689	81.0194	81.1497	81.234	81.1896	81.2208	81.2185	81.1785	81.2386	81.1586	81.402	81.0571	81.1116	81.0249	81.0768	81.1157	81.0941	81.1852	81.4562	81.5806	81.0649	81.0815	81.037	81.2133	81.1417	81.3009	81.1252	81.239	81.1439	81.1468	81.2033	81.1925	81.1507	81.1793	81.2119	81.033	81.1991	81.1942	81.1933	81.1798	81.1372
Streptomyces_sp._MNU77	species_22	80.9704	80.8939	80.8404	80.8698	80.8988	80.841	80.8973	80.9223	80.8937	81.0312	81.1478	80.9861	80.9518	80.9805	81.0628	81.0305	81.0269	81.238	80.8701	80.8514	80.8352	80.9923	80.9471	80.9203	81.0203	81.2675	81.3526	80.9578	80.9425	80.9695	81.0778	80.9228	81.022	80.9836	81.0776	80.9738	81.0021	81.0099	80.9844	80.9126	81.0794	81.0949	80.9066	80.9923	81.0138	81.0719	81.3506	80.944
Streptomyces_sp._rh34	species_478	81.1539	81.1685	81.1822	81.0933	81.1655	81.1582	81.1339	81.1189	81.16	81.2941	81.2533	81.2196	81.253	81.2937	81.274	81.2514	81.2563	81.3213	81.2154	81.235	81.1902	81.1479	81.1519	81.1281	81.255	81.4836	81.5297	81.1899	81.1881	81.1826	81.2934	81.173	81.3151	81.1934	81.2981	81.2423	81.224	81.2451	81.2142	81.2448	81.2469	81.258	81.3449	81.3129	81.3161	81.322	81.2094	81.2101
Streptomyces_sp._CNB091	species_350	81.0511	81.1422	81.0559	81.0068	81.1382	81.0762	81.0434	81.072	81.056	81.093	81.2259	81.2255	81.2014	81.133	81.1958	81.242	81.1683	81.2817	81.0095	81.0292	81.024	81.0807	81.1158	80.9468	81.2314	81.2215	81.3559	81.1405	81.0545	81.0841	81.1828	81.0049	81.2309	81.116	81.2772	81.146	81.1308	81.2232	81.1484	81.0818	81.2662	81.327	81.0789	81.2512	81.2635	81.2676	81.1283	81.0427
Streptomyces_griseus_subsp._griseus_NRRL_WC-3480	species_164	81.1083	81.0993	81.1035	81.1243	81.0727	81.0775	81.0838	81.1323	81.0968	81.1789	81.3185	81.1432	81.2347	81.2305	81.1671	81.2879	81.2102	81.3215	81.135	81.1607	81.1023	81.1239	81.0777	81.0735	81.283	81.3862	81.4031	81.1208	81.1136	81.1623	81.2426	81.1472	81.2434	81.2176	81.2556	81.2559	81.2498	81.2126	81.2464	81.0708	81.1649	81.1711	81.0327	81.1749	81.2167	81.0796	81.1235	81.102
Streptomyces_sp._ACT-1	species_164	81.2148	81.0973	81.0924	81.1777	81.1454	81.1399	81.0811	81.1416	81.1423	81.2168	81.3246	81.1976	81.1614	81.1909	81.1343	81.2068	81.1814	81.4077	81.1026	81.0793	81.0915	81.102	81.071	81.1245	81.1669	81.3839	81.5067	81.2051	81.1732	81.051	81.319	81.0938	81.3328	81.2782	81.2134	81.2503	81.2181	81.2523	81.2532	81.0958	81.1693	81.1806	81.1093	81.1768	81.1933	81.1744	81.0934	81.1047
Streptomyces_sp._MnatMP-M77	species_164	81.0693	81.1214	81.041	81.0753	81.08	81.0788	80.9722	81.0338	81.0399	81.1743	81.3025	81.1051	81.1997	81.1252	81.1732	81.1945	81.2308	81.302	81.0621	81.0251	80.9979	80.9856	81.0391	81.0351	81.1338	81.3146	81.3838	81.0907	81.0504	81.0493	81.2404	81.0261	81.226	81.1699	81.1124	81.195	81.1837	81.1383	81.1088	80.9781	81.2048	81.1666	81.0526	81.1462	81.1796	81.1296	81.0936	81.0693
Streptomyces_griseus_subsp._griseus_NBRC_13350	species_164	81.2188	81.191	81.0989	81.0956	81.1619	81.0916	81.1521	81.1	81.1199	81.201	81.3217	81.1951	81.2095	81.225	81.1723	81.2053	81.2257	81.4421	81.1239	81.0979	81.0885	81.0617	81.0876	81.1233	81.3064	81.486	81.5651	81.095	81.1623	81.0978	81.2336	81.1563	81.3084	81.2061	81.2785	81.1877	81.2866	81.1673	81.1624	81.1333	81.2813	81.2617	81.1522	81.2638	81.236	81.2395	81.1162	81.218
Streptomyces_griseus_DSM_40236	species_164	81.1746	81.1145	81.0698	81.1163	81.1134	81.128	81.1336	81.0597	81.1233	81.162	81.2747	81.2316	81.2581	81.2512	81.2395	81.3014	81.2473	81.3928	81.0711	81.1282	81.0807	81.0906	81.0992	81.0948	81.2645	81.4207	81.5601	81.1364	81.191	81.2073	81.2894	81.1564	81.2463	81.1781	81.2632	81.2149	81.2377	81.2415	81.2391	81.1072	81.2877	81.2561	81.1553	81.2571	81.3022	81.2294	81.0986	81.0828
Streptomyces_griseus_NCTC13033	species_164	81.1834	81.1238	81.082	81.1452	81.1638	81.1793	81.1028	81.0796	81.1151	81.2104	81.2329	81.156	81.1844	81.167	81.1953	81.2307	81.2595	81.441	81.1007	81.048	81.0759	81.1478	81.1837	81.1881	81.2747	81.4655	81.6029	81.1833	81.2035	81.2352	81.2655	81.1496	81.3448	81.2778	81.2727	81.2666	81.3215	81.2921	81.2435	81.1529	81.2309	81.2357	81.2015	81.273	81.2543	81.2262	81.1855	81.1667
Streptomyces_griseus_NRRL_B-2165	species_164	81.1363	81.1776	81.1556	81.1799	81.1549	81.2008	81.1313	81.2005	81.0994	81.2347	81.3428	81.2428	81.3085	81.3277	81.2684	81.2951	81.2447	81.3645	81.2476	81.2345	81.2548	81.228	81.194	81.2304	81.3244	81.5038	81.5502	81.2267	81.2348	81.3074	81.4128	81.284	81.4121	81.3541	81.3765	81.301	81.3129	81.3367	81.3069	81.2084	81.3236	81.3343	81.2296	81.2718	81.3279	81.2967	81.2524	81.2499
Streptomyces_sp._OspMP-M43	species_164	81.2955	81.3235	81.2336	81.3195	81.2514	81.2577	81.2229	81.2731	81.3008	81.2262	81.3905	81.314	81.2772	81.3366	81.2999	81.279	81.3042	81.5611	81.3495	81.3397	81.3117	81.2805	81.2453	81.257	81.3487	81.5626	81.5891	81.3287	81.3885	81.3357	81.4625	81.3146	81.4655	81.3701	81.385	81.4509	81.3621	81.4426	81.3223	81.301	81.3518	81.2833	81.2721	81.3958	81.3663	81.3012	81.3612	81.2653
Streptomyces_sp._CB02366	species_337	81.1792	81.2459	81.1376	81.1458	81.2425	81.1643	81.1659	81.1665	81.2334	81.2791	81.3791	81.3323	81.3336	81.2368	81.3143	81.2959	81.3059	81.3896	81.1199	81.1436	81.0745	81.159	81.1894	81.08	81.3145	81.4127	81.4275	81.1973	81.2814	81.2821	81.3181	81.2014	81.3598	81.3175	81.3612	81.2506	81.313	81.3247	81.2297	81.197	81.301	81.2758	81.1632	81.2001	81.2486	80.4371	81.1992	81.1404
Streptomyces_sp._NRRL_F-5681	species_95	81.0211	81.0466	81.0073	80.9763	80.9895	80.9998	81.0293	81.0037	81.0027	81.1444	81.2027	81.1214	81.1418	81.0833	81.0798	81.1695	81.1284	81.2758	81.1198	81.1019	81.0756	81.1334	81.0742	81.1355	81.224	81.3067	81.4081	81.0581	81.1367	81.0789	81.2637	81.0694	81.1921	81.205	81.3345	81.2365	81.2165	81.2216	81.1863	81.0581	81.2612	81.2731	81.0516	81.2468	81.2015	81.2925	81.1502	81.1103
Streptomyces_sp._NRRL_F-2202	species_95	81.0648	81.0945	81.0077	80.9939	81.0424	81.0538	81.0303	81.0445	81.0449	81.0935	81.1688	81.0986	81.1452	81.1454	81.1658	81.1569	81.1759	81.2807	81.1124	81.1148	81.0461	81.1475	81.024	81.0423	81.2054	81.331	81.3807	81.1065	81.1484	81.1106	81.3072	81.0766	81.2707	81.2823	81.3356	81.2655	81.2175	81.2113	81.1642	81.0837	81.3157	81.2365	81.0957	81.2657	81.2793	81.2042	81.1092	81.0346
Streptomyces_griseus_subsp._rhodochrous_NRRL_B-2931	species_95	81.0109	81.0514	80.987	81.0124	81.0813	80.9975	81.0209	80.9936	81.0134	81.1357	81.1337	81.0859	81.0242	81.0744	81.0267	81.1134	81.0733	81.1709	81.0339	81.0081	80.9411	81.0603	81.0362	80.9569	81.1283	81.2351	81.2753	81.0288	81.0833	81.0213	81.2256	81.0559	81.1421	81.1236	81.1898	81.2356	81.1431	81.1096	81.1202	80.9824	81.1196	81.195	81.0806	81.1628	81.1216	81.143	81.0273	80.9834
Streptomyces_griseus_subsp._rhodochrous_NRRL_B-2930	species_95	81.0781	81.1514	81.084	81.0973	81.1311	81.0547	81.0596	81.053	81.0497	81.1458	81.2995	81.1721	81.233	81.1373	81.0876	81.1564	81.2489	81.3126	81.0977	81.1011	81.0412	81.1158	81.1225	81.1083	81.1697	81.3494	81.3999	81.0852	81.1164	81.1455	81.2897	81.166	81.2583	81.2667	81.321	81.279	81.1986	81.2406	81.1801	81.1445	81.2116	81.3432	81.0761	81.1949	81.2049	81.2206	81.0818	81.0926
Streptomyces_griseus_subsp._rhodochrous_NRRL_B-1691	species_95	80.9507	81.0306	80.9796	80.9928	81.0086	80.897	80.9768	81.025	81.0012	81.1242	81.2175	81.0672	81.0927	81.016	81.0846	81.0596	81.0944	81.2078	81.0186	80.9696	80.9714	81.0315	80.9854	80.9936	81.1019	81.325	81.3782	81.057	80.9717	81.0139	81.2357	81.0458	81.0816	81.0919	81.1996	81.0737	81.0842	81.1179	81.0104	80.9614	81.1264	81.1785	81.0968	81.0779	81.0593	81.0604	80.9476	80.9751
Streptomyces_sp._NRRL_WC-3540	species_95	80.9489	81.0623	80.9514	81.0799	81.0448	80.982	81.0191	80.972	80.9812	81.0725	81.2209	81.1189	81.1261	81.141	81.1452	81.1185	81.1009	81.2363	81.0807	81.0614	80.9844	81.0241	80.9526	81.0865	81.1269	81.2825	81.3246	81.0646	81.0279	81.013	81.1954	81.0878	81.1408	81.0545	81.1999	81.1974	81.159	81.1311	81.0632	80.9661	81.133	81.2706	81.0385	81.1034	81.1169	81.1856	81.0532	81.0061
Streptomyces_griseus_subsp._rhodochrous_NRRL_B-2929	species_95	80.9847	81.0973	81.0219	81.0522	80.9973	80.9464	80.9752	81.0305	81.0488	81.1041	81.2231	81.0809	81.0731	81.084	81.0961	81.0927	81.1066	81.2109	81.0365	81.0412	81.0244	81.0912	81.0355	81.0777	81.1451	81.2588	81.3248	81.0923	81.1072	81.0774	81.2036	81.0574	81.228	81.1564	81.2943	81.2116	81.2716	81.154	81.2129	81.0322	81.1821	81.2414	81.077	81.1349	81.1625	81.1946	81.0565	81.0413
Streptomyces_sp._MMG1522	species_95	81.0129	81.0557	81.0029	81.0182	81.0451	81.0453	81.0634	81.0689	80.9922	81.0861	81.1634	81.1385	81.1243	81.1504	81.1611	81.1788	81.2304	81.2501	81.0753	81.0504	81.0308	81.1147	81.0939	81.1291	81.3077	81.3203	81.4278	81.0685	81.1132	81.1125	81.2017	81.0808	81.2105	81.1879	81.2435	81.1958	81.2317	81.2128	81.1842	80.9447	81.1917	81.2443	81.0268	81.1412	81.1973	81.1964	81.0952	81.0554
Streptomyces_violaceoruber_S21	species_95	81.093	81.0398	80.9838	81.0208	81.0608	81.0009	80.978	81.0265	81.0437	81.1014	81.1879	81.1356	81.1376	81.1536	81.1393	81.1716	81.1193	81.2581	81.0669	81.0491	81.0714	81.1715	81.0174	81.0412	81.1824	81.3717	81.5056	81.0566	81.0163	81.052	81.1494	81.0696	81.1097	81.048	81.2152	81.1311	81.1834	81.1297	80.9857	80.9607	81.0802	81.149	80.9821	81.0867	81.0958	81.0422	80.9881	81.0447
Streptomyces_griseus_subsp._rhodochrous_NRRL_B-2932	species_95	81.1708	81.1752	81.0628	81.1127	81.1459	81.0822	81.1256	81.1289	81.0621	81.1988	81.2491	81.1965	81.1316	81.1565	81.2004	81.1846	81.1926	81.275	81.0933	81.0912	81.0791	81.1098	81.0891	81.1255	81.2076	81.3645	81.4392	81.0998	81.1182	81.093	81.246	81.1693	81.2953	81.2601	81.274	81.1793	81.2272	81.217	81.2414	81.0761	81.2248	81.2951	81.0971	81.1824	81.2677	81.2226	81.1644	81.1516
Streptomyces_sp._NRRL_F-2295	species_95	81.0791	81.0693	80.9371	81.0066	81.0586	80.9972	80.9718	81.0161	80.9767	81.117	81.2043	81.127	81.0993	81.0564	81.0992	81.1452	81.174	81.191	81.0813	81.0242	81.0512	81.0504	81.0521	81.0845	81.1717	81.313	81.3693	81.0494	81.0676	81.0283	81.1723	81.0878	81.2107	81.0907	81.2176	81.1981	81.1043	81.1595	81.0923	81.0316	81.101	81.2299	81.1234	81.1884	81.1893	81.1058	81.0085	81.0895
Streptomyces_sp._NRRL_F-3218	species_95	80.9268	80.9902	80.9699	80.889	80.9605	80.9688	80.9174	80.9427	80.9722	81.0918	81.1024	81.0509	81.1295	81.027	81.0514	81.0887	81.0467	81.15	80.9941	80.9823	80.9633	81.1313	81.0738	81.0762	81.1705	81.2616	81.314	81.0234	81.0452	81.0138	81.2116	81.0518	81.1329	81.1026	81.1663	81.1227	81.1896	81.0725	81.0983	81.0706	81.1627	81.2064	80.9622	81.1518	81.1433	81.1516	80.9666	81.0269
Streptomyces_sp._NRRL_F-3273	species_95	81.0464	81.0194	80.9797	81.0198	81.0499	80.9478	80.9704	80.9782	80.9805	81.1151	81.1623	81.1453	81.12	81.139	81.1365	81.145	81.1059	81.2342	81.12	81.071	81.0566	81.0837	81.0051	81.079	81.2392	81.2975	81.3573	81.022	81.0512	81.0614	81.1346	81.0773	81.2095	81.1229	81.1903	81.1034	81.2092	81.1809	81.2008	81.0464	81.181	81.3214	81.1094	81.1777	81.2468	81.2172	81.0676	81.113
Streptomyces_puniceus_NRRL_B-2098	species_95	81.048	81.0829	80.9898	81.027	81.0754	81.047	81.0369	81.0373	81.08	81.1335	81.1363	81.083	81.1665	81.1289	81.1422	81.1457	81.1225	81.214	81.0912	81.0927	81.1007	81.1364	81.0727	81.0598	81.2315	81.4054	81.4039	81.0555	81.0841	81.117	81.2082	81.0836	81.1997	81.1774	81.2727	81.1429	81.2187	81.1617	81.197	81.0796	81.2402	81.2784	81.129	81.1325	81.2075	81.1972	81.1355	81.1029
Streptomyces_purpeochromogenes_NRRL_ISP-5373	species_95	81.0682	81.1434	81.0034	81.0728	81.0474	81.0906	81.0031	81.0951	81.068	81.1843	81.2531	81.1437	81.2029	81.1255	81.1705	81.178	81.1956	81.1629	81.1065	81.1187	81.0993	81.1212	81.0727	81.1314	81.3163	81.2921	81.4314	81.1155	81.0986	81.1248	81.2254	81.1041	81.2445	81.2324	81.349	81.1865	81.2075	81.195	81.2058	81.0922	81.2151	81.2131	81.079	81.183	81.1724	81.221	81.0906	81.1205
Streptomyces_purpeochromogenes_NRRL_B-3012	species_95	81.0129	81.0484	80.9658	81.0596	81.0648	81.0217	81.0033	80.9733	80.9844	81.0496	81.2393	81.1583	81.065	81.1163	81.1133	81.1499	81.1713	81.1468	81.1168	81.0914	81.044	81.1337	81.1198	81.1264	81.2866	81.3247	81.4173	81.1315	81.097	81.1535	81.1927	81.1561	81.2728	81.1786	81.2805	81.2138	81.2333	81.2164	81.2061	81.0024	81.2466	81.2763	81.0484	81.2108	81.2013	80.5129	81.1014	81.138
Streptomyces_brasiliensis_NRRL_B-1626	species_95	81.0872	81.0944	81.0211	81.0755	81.0408	81.0699	81.0017	81.0276	81.095	81.1017	81.2516	81.0545	81.1082	81.0436	81.0997	81.0459	81.1453	81.1255	81.1677	81.1549	81.0613	81.1103	81.124	81.0759	81.2708	81.354	81.3689	81.0581	81.054	81.1361	81.2335	81.0915	81.2358	81.1792	81.2945	81.1774	81.2095	81.1903	81.2029	81.0653	81.2076	81.275	81.0501	81.1758	81.1995	81.2131	81.0594	81.1135
Streptomyces_puniceus_NRRL_B-2988	species_95	81.1784	81.2137	81.0806	81.1595	81.2117	81.1208	81.1137	81.135	81.0956	81.1877	81.337	81.2217	81.2582	81.242	81.2615	81.2587	81.3528	81.2647	81.2375	81.2381	81.1449	81.1628	81.2112	81.1419	81.3428	81.4378	81.5104	81.1958	81.2073	81.1593	81.2745	81.1732	81.34	81.3019	81.4072	81.3343	81.2346	81.2974	81.2646	81.1251	81.2895	81.3279	81.14	81.2374	81.2986	81.2947	81.2106	81.1984
Streptomyces_puniceus_NRRL_B-3320	species_95	80.9438	80.9633	80.9182	80.9068	80.9283	80.9562	80.8375	80.9291	80.9002	80.9947	81.0351	81.0129	81.0816	81.0326	81.0641	81.0805	81.0347	81.0696	80.9455	80.9372	80.9469	81.0397	80.9588	80.8728	81.1484	81.2857	81.3463	81.0282	80.9779	80.9879	81.0825	80.9495	81.1837	81.1128	81.1504	81.0919	81.1487	81.1782	81.126	80.9847	81.1392	81.1325	80.9962	81.0693	81.0729	80.3329	81.0174	81.0368
Streptomyces_sp._NRRL_F-5702	species_95	81.0673	81.1072	81.052	81.1032	81.0495	81.0686	80.9931	81.0455	81.0419	81.1258	81.323	81.1921	81.1583	81.1186	81.1797	81.1837	81.1633	81.2026	81.0734	81.0696	81.0438	81.1314	81.1567	81.1335	81.2839	81.4176	81.4952	81.1151	81.0952	81.1359	81.1923	81.1381	81.2633	81.2314	81.2846	81.1602	81.2392	81.2261	81.2448	81.0278	81.2179	81.1774	81.1013	81.087	81.1258	81.2074	81.0464	81.0564
Streptomyces_sp._b94	species_95	81.2167	81.2357	81.2625	81.1321	81.246	81.1859	81.1671	81.2925	81.2346	81.2358	81.3832	81.2699	81.221	81.2085	81.2256	81.1885	81.2434	81.3475	81.293	81.1548	81.2105	81.2885	81.2567	81.2033	81.2879	81.4345	81.537	81.2461	81.2042	81.2209	81.3035	81.2102	81.2721	81.2097	81.2745	81.2069	81.2473	81.2453	81.224	81.2588	81.2901	81.305	81.2306	81.3421	81.2926	81.3095	81.1608	81.1405
Streptomyces_sp._LaPpAH-199	species_95	81.0261	81.1359	81.0671	80.9803	81.09	81.0643	80.9851	81.0323	81.0062	81.1162	81.2375	81.1733	81.1931	81.1246	81.1754	81.1441	81.1397	81.127	81.027	81.0211	81.0349	81.033	81.0585	81.0171	81.1215	81.254	81.3356	81.0747	81.0868	81.0534	81.1541	81.1109	81.2731	81.1915	81.2487	81.1404	81.2177	81.1459	81.0559	81.0401	81.0793	81.155	81.0892	81.1171	81.1264	81.1213	81.1028	81.0709
Streptomyces_puniceus_NRRL_2423	species_95	81.0301	81.0697	81.0131	80.9927	81.0219	81.0087	80.9539	81.0348	80.9914	81.1327	81.1499	81.1236	81.1454	81.0806	81.1941	81.1055	81.2172	81.2709	81.1125	81.0639	81.0674	81.0514	81.0459	81.1009	81.3169	81.2759	81.3965	81.15	81.1163	81.0054	81.2828	81.0641	81.3179	81.3063	81.3124	81.3123	81.2505	81.2777	81.257	81.0587	81.2072	81.2316	81.136	81.2652	81.2898	81.1991	81.0518	81.1082
Streptomyces_puniceus_NRRL_ISP-5083	species_95	80.9628	81.0372	81.0099	80.9547	80.9825	81.0052	80.886	81.04	80.9859	81.0761	81.1774	81.1129	81.1362	81.1	81.1268	81.0835	81.074	81.2324	81.0393	81.0507	81.039	81.1212	81.0112	81.1214	81.2018	81.3093	81.3698	81.1066	81.1002	81.1148	81.2636	81.0854	81.201	81.1928	81.3021	81.1488	81.1718	81.1709	81.1267	81.1342	81.3134	81.3182	81.1861	81.2884	81.3883	81.2898	81.0886	81.0642
Streptomyces_puniceus_NRRL_B-2895	species_95	80.9724	81.016	81.0012	81.0052	80.9725	80.9902	80.9182	81.0368	81.0446	81.1113	81.2004	81.0056	81.0917	81.0897	81.0551	81.117	81.096	81.1596	81.0073	81.0906	81.0203	81.0713	81.0088	81.0953	81.1877	81.2729	81.3466	81.154	81.1248	81.0367	81.262	81.135	81.2525	81.183	81.2883	81.1981	81.1795	81.1662	81.1314	81.1282	81.2728	81.285	81.2027	81.2454	81.3798	81.3078	81.0354	81.1069
Streptomyces_griseus_subsp._griseus_NRRL_F-2227	species_95	81.0399	81.0791	81.0404	81.0058	81.0567	81.0954	81.0299	81.0742	81.0057	81.156	81.1706	81.2042	81.17	81.1339	81.0927	81.1724	81.2182	81.2771	81.0975	81.0954	81.0948	81.0768	81.1126	81.0578	81.2667	81.343	81.4939	81.0834	81.1138	81.1348	81.2487	81.1283	81.3837	81.2813	81.3462	81.2637	81.2934	81.247	81.273	81.0149	81.2156	81.1855	80.9848	81.2053	81.1951	81.0961	81.0854	81.0949
Streptomyces_vinaceus_NRRL_ISP-5257	species_95	81.0707	81.0788	80.9571	80.996	81.0563	80.9905	80.9728	80.9859	81.0011	81.0656	81.1977	81.1068	81.1021	81.1363	81.1246	81.0682	81.1536	81.2335	81.0709	81.0398	81.0044	81.0559	81.0716	81.0772	81.2242	81.2449	81.3827	81.1049	81.0809	81.1049	81.1542	81.0374	81.1782	81.0763	81.2099	81.111	81.1476	81.185	81.1019	81.029	81.2712	81.2283	81.0087	81.1052	81.1321	81.2272	81.0747	81.0748
Streptomyces_sp._NRRL_B-1381	species_95	80.9368	81.0569	80.9164	80.9316	80.9899	80.974	80.9553	80.9636	81.0167	81.1285	81.1913	81.0721	81.1127	81.0539	81.0151	81.0988	81.1122	81.1134	81.0037	81.0123	80.9671	81.0502	81.02	81.0348	81.1882	81.2022	81.2952	80.9969	80.9931	81.0105	81.0984	81.0116	81.1834	81.0909	81.2483	81.1494	81.1012	81.1472	81.106	80.9917	81.1896	81.1326	81.0069	81.1672	81.0982	81.1367	81.0725	81.0602
Streptomyces_sp._sk226	species_95	81.0749	81.0638	81.0755	81.088	81.0904	81.092	81.0858	81.1314	81.1049	81.1567	81.3034	81.1534	81.1426	81.1242	81.1319	81.0765	81.187	81.3069	81.1089	81.0232	81.0173	81.0955	81.0822	81.1033	81.191	81.3504	81.3574	81.117	81.1366	81.0969	81.2332	81.0726	81.1666	81.1237	81.2718	81.1737	81.1864	81.1538	81.107	80.9605	81.1249	81.2187	81.0218	81.1441	81.1352	81.1239	81.1545	81.1311
Streptomyces_sp._WZ.A104	species_528	81.0498	81.0845	81.0282	81.0651	81.0699	81.1131	81.0886	81.0642	81.0466	81.1709	81.2164	81.2059	81.2018	81.237	81.2142	81.217	81.3058	81.2784	81.0721	81.0736	81.0672	81.1098	81.0947	81.0534	81.1889	81.1898	81.3293	81.0782	81.0999	81.1113	81.3009	81.1515	81.2927	81.1604	81.287	81.2426	81.3054	81.2339	81.2709	81.1062	81.3114	81.2525	81.1185	81.2744	81.2711	81.3205	81.1281	81.0754
Streptomyces_sp._ScaeMP-e48	species_14	81.138	81.2585	81.1842	81.164	81.1626	81.1895	81.145	81.16	81.2081	81.2425	81.3471	81.2685	81.2649	81.2653	81.3012	81.2148	81.2318	81.275	81.183	81.1876	81.1721	81.1948	81.1268	81.1157	81.3737	81.3622	81.4211	81.2303	81.3108	81.2354	81.3875	81.2492	81.4323	81.4284	81.4836	81.3387	81.387	81.4095	81.3745	81.2441	81.3551	81.2389	81.1409	81.3736	81.3384	81.2698	81.182	81.2701
Streptomyces_fulvissimus_DSM_40593	species_14	81.3005	81.3328	81.2432	81.2779	81.186	81.2367	81.2839	81.3023	81.2574	81.3042	81.3355	81.3204	81.3603	81.3232	81.3973	81.3085	81.3229	81.5278	81.2407	81.2721	81.24	81.3231	81.2955	81.3225	81.3949	81.6147	81.627	81.3309	81.3488	81.3728	81.4743	81.3026	81.4143	81.4447	81.5079	81.3863	81.3611	81.4586	81.3593	81.3361	81.4864	81.4437	81.3816	81.4209	81.4735	81.4	81.2676	81.3223
Streptomyces_alboviridis_NRRL_B-1579	species_14	81.1987	81.2776	81.1891	81.173	81.1511	81.2395	81.2025	81.233	81.205	81.2705	81.3946	81.2799	81.261	81.2868	81.3394	81.2612	81.2732	81.4064	81.1116	81.2516	81.162	81.2673	81.2567	81.251	81.3204	81.4652	81.6382	81.1869	81.2109	81.2445	81.3421	81.1933	81.3517	81.278	81.4147	81.1556	81.2732	81.2833	81.2286	81.2077	81.2517	81.2641	81.1979	81.264	81.2489	81.2618	81.2236	81.2005
B-2249	species_14	81.187	81.3041	81.2393	81.299	81.203	81.2733	81.1504	81.2705	81.2682	81.2883	81.3918	81.3127	81.3422	81.3535	81.323	81.2734	81.2533	81.3941	81.1874	81.2572	81.2	81.2212	81.2428	81.232	81.3276	81.4178	81.4559	81.2676	81.2675	81.2404	81.4267	81.2671	81.4124	81.3347	81.4067	81.3178	81.3749	81.3627	81.3038	81.2035	81.3904	81.344	81.2657	81.395	81.3784	81.3059	81.2547	81.2491
Streptomyces_sp._2R	species_14	81.2123	81.2676	81.2233	81.2358	81.2486	81.2187	81.2673	81.2108	81.2287	81.3138	81.349	81.2439	81.2937	81.3113	81.2481	81.3311	81.285	81.4212	81.1687	81.1555	81.1882	81.1864	81.1684	81.1862	81.3241	81.3727	81.4587	81.2732	81.2531	81.2197	81.3363	81.277	81.322	81.3188	81.3236	81.3367	81.3084	81.3127	81.2971	81.2114	81.333	81.2747	81.2063	81.2823	81.2846	81.3238	81.2725	81.2693
Streptomyces_luridiscabiei_NRRL_B-24455	species_14	81.3686	81.4168	81.3846	81.3693	81.3224	81.3957	81.4008	81.4229	81.4162	81.4579	81.4458	81.4762	81.5514	81.5302	81.4358	81.515	81.5117	81.5863	81.4026	81.3768	81.3627	81.4782	81.4151	81.4169	81.6319	81.667	81.6347	81.4038	81.3828	81.4222	81.4113	81.3698	81.4911	81.5506	81.5248	81.4444	81.5279	81.4991	81.4717	81.3698	81.5203	81.4646	81.3139	81.4031	81.4572	81.5084	81.5642	81.4537
ME02-6991-2A	species_33	81.2292	81.2783	81.2026	81.2273	81.2279	81.203	81.2266	81.1967	81.2424	81.2648	81.3835	81.3407	81.3832	81.3542	81.3552	81.3792	81.2925	81.3016	81.2962	81.2591	81.2672	81.264	81.2552	81.2476	81.377	81.4147	81.4361	81.2244	81.2662	81.1937	81.4414	81.2893	81.3949	81.3671	81.3339	81.3763	81.4161	81.3382	81.3858	81.2098	81.3863	81.3908	81.1996	81.418	81.4629	81.323	81.309	81.295
Streptomyces_lavendulae_subsp._lavendulae_ATCC_13664	species_33	81.2841	81.4164	81.2935	81.2911	81.2689	81.2768	81.2665	81.2687	81.2657	81.31	81.4399	81.3386	81.392	81.3923	81.3478	81.3957	81.3576	81.3665	81.2788	81.2592	81.2633	81.2662	81.3405	81.246	81.3901	81.3856	81.466	81.3461	81.3607	81.3644	81.4205	81.3641	81.4437	81.3488	81.4647	81.4535	81.4282	81.4223	81.417	81.344	81.4488	81.4214	81.3219	81.4247	81.4507	81.4096	81.3566	81.3574
Streptomyces_sp._IB2014_011-12	species_33	81.3353	81.3113	81.2798	81.2565	81.2423	81.2297	81.2049	81.2534	81.3173	81.3975	81.3335	81.3484	81.3667	81.3574	81.3326	81.3412	81.3986	81.4898	81.3352	81.4147	81.3442	81.2683	81.2658	81.2748	81.5173	81.4874	81.5156	81.1982	81.2557	81.2637	81.3409	81.2555	81.501	81.3717	81.423	81.4159	81.3715	81.3772	81.3627	81.2931	81.4825	81.4111	81.2743	81.4289	81.4377	81.3781	81.3404	81.2956
Streptomyces_sp._IB2014_011-1	species_33	81.3129	81.2888	81.266	81.2534	81.2289	81.2885	81.2133	81.2694	81.2565	81.2969	81.3942	81.3667	81.3436	81.3147	81.363	81.3072	81.3568	81.4416	81.2917	81.3177	81.3095	81.3136	81.2835	81.3121	81.4474	81.508	81.5387	81.2299	81.2082	81.2264	81.3761	81.2927	81.4139	81.3214	81.3477	81.3544	81.299	81.3638	81.3242	81.2629	81.364	81.3905	81.2084	81.3559	81.4088	81.3559	81.2067	81.3141
Streptomyces_sp._ScaeMP-e10	species_33	81.2058	81.2476	81.1701	81.1896	81.2004	81.212	81.2266	81.1248	81.137	81.2188	81.2785	81.3141	81.303	81.2645	81.3754	81.2994	81.2438	81.3735	81.2149	81.1693	81.1963	81.2285	81.2184	81.2776	81.3389	81.4576	81.4808	81.2325	81.2901	81.2694	81.3317	81.2578	81.412	81.3175	81.2972	81.3658	81.2955	81.2887	81.2645	81.196	81.3338	81.3036	81.2156	81.3222	81.3207	81.2595	81.281	81.2602
Streptomyces_sp._CS090A	species_33	81.1483	81.1288	81.0639	81.1227	81.0816	81.1148	81.1163	81.0945	81.0838	81.1574	81.237	81.3141	81.3575	81.2426	81.3386	81.2957	81.2668	81.2709	81.1347	81.1233	81.1526	81.176	81.1292	81.1206	81.2668	81.2806	81.35	81.1901	81.1755	81.1601	81.263	81.1303	81.3258	81.2483	81.3332	81.287	81.3072	81.2823	81.2758	81.1375	81.2892	81.3088	81.1913	81.3315	81.3629	81.2204	81.2009	81.2583
Streptomyces_sp._CB00316	species_33	81.305	81.2347	81.2209	81.273	81.2278	81.2935	81.2029	81.2614	81.2643	81.3703	81.2881	81.4092	81.3726	81.3672	81.39	81.3884	81.3754	81.4223	81.2639	81.262	81.2417	81.2485	81.2597	81.2419	81.3927	81.5755	81.5674	81.2871	81.2905	81.342	81.3375	81.3191	81.3824	81.3465	81.4505	81.4286	81.3758	81.4174	81.3756	81.2448	81.4024	81.3701	81.2676	81.3885	81.3414	81.3187	81.3263	81.2618
Streptomyces_sp._ScaeMP-e83	species_362	81.227	81.2773	81.2329	81.1402	81.2367	81.2447	81.2204	81.1604	81.1935	81.2901	81.2827	81.2924	81.3919	81.3308	81.3372	81.318	81.3614	81.4555	81.2252	81.1864	81.1686	81.2382	81.2117	81.2241	81.3329	81.4569	81.5881	81.243	81.1908	81.1645	81.3749	81.2463	81.3361	81.3281	81.3886	81.3066	81.2883	81.3384	81.2341	81.2867	81.2907	81.3503	81.2214	81.3548	81.376	81.3654	81.212	81.1964
Streptomyces_sp._CS065A	species_362	81.2677	81.2252	81.2356	81.1888	81.1605	81.1891	81.182	81.243	81.2432	81.2851	81.2759	81.3083	81.3499	81.3154	81.412	81.3089	81.3452	81.5437	81.2948	81.2974	81.2057	81.251	81.1935	81.2565	81.3412	81.4861	81.5711	81.2357	81.2979	81.2404	81.3231	81.2794	81.4085	81.3798	81.3936	81.3436	81.3617	81.4022	81.3784	81.1709	81.3667	81.4003	81.224	81.4103	81.4041	81.32	81.3675	81.3258
Streptomyces_sp._CFMR_7	species_90	81.2827	81.2868	81.1299	81.1855	81.202	81.2366	81.1864	81.2001	81.2236	81.306	81.3096	81.3191	81.3848	81.2682	81.3315	81.3531	81.3141	81.5652	81.196	81.2202	81.1493	81.2072	81.1437	81.2259	81.4115	81.5993	81.6693	81.1819	81.2635	81.1955	81.3703	81.2338	81.3718	81.3037	81.429	81.3117	81.366	81.3045	81.3012	81.2542	81.3505	81.3621	81.2988	81.3781	81.4069	80.7664	81.2363	81.2133
Streptomyces_sp._IBTA2	species_90	81.358	81.3006	81.1361	81.1317	81.1786	81.2199	81.2344	81.196	81.2316	81.2613	81.3052	81.2888	81.2996	81.3361	81.28	81.3349	81.3072	81.6631	81.2312	81.2061	81.2316	81.193	81.1776	81.2272	81.2998	81.6004	81.6438	81.231	81.2904	81.2387	81.2938	81.2641	81.3747	81.2889	81.4135	81.247	81.293	81.2499	81.2751	81.2564	81.3683	81.3169	81.2111	81.3725	81.3642	81.3313	81.42	81.2935
Streptomyces_sp._DvalAA-19	species_90	81.2334	81.2666	81.1551	81.1626	81.2057	81.1841	81.2314	81.1738	81.1864	81.3093	81.2949	81.2211	81.3261	81.3123	81.3235	81.3295	81.2311	81.4959	81.2196	81.2143	81.2383	81.234	81.154	81.161	81.4394	81.4374	81.577	81.2069	81.2799	81.231	81.4044	81.2524	81.3985	81.3611	81.3867	81.3108	81.4038	81.3891	81.3527	81.3141	81.3696	81.354	81.2549	81.3724	81.3602	81.4159	81.2494	81.2233
Streptomyces_cavourensis_TJ430	species_90	81.3427	81.2571	81.197	81.1819	81.2037	81.184	81.174	81.1683	81.18	81.25	81.3222	81.2419	81.2331	81.248	81.2171	81.2465	81.2293	81.5079	81.2614	81.1774	81.175	81.2311	81.2801	81.3132	81.3628	81.6758	81.6808	81.1621	81.2398	81.2286	81.3817	81.3115	81.3023	81.2528	81.3831	81.2818	81.3544	81.2616	81.2605	81.2804	81.35	81.3584	81.2858	81.2441	81.2548	81.3078	81.1986	81.2851
Streptomyces_cavourensis_1AS2a	species_90	81.3127	81.2448	81.1282	81.1258	81.1553	81.117	81.1902	81.1823	81.2332	81.2597	81.2936	81.269	81.2709	81.3029	81.254	81.2417	81.2631	81.4182	81.1886	81.2326	81.1461	81.1713	81.2023	81.2316	81.3236	81.5042	81.5528	81.1644	81.2606	81.1868	81.3127	81.2447	81.4242	81.2349	81.3314	81.2962	81.2841	81.3306	81.3242	81.1863	81.3117	81.3022	81.2319	81.3932	81.2856	81.3317	81.3244	81.2428
Streptomyces_sp._WAC04770	species_90	81.3757	81.5217	81.4215	81.3999	81.4288	81.4244	81.4419	81.3446	81.43	81.5651	81.6117	81.5828	81.5882	81.5145	81.5743	81.5125	81.5871	81.7177	81.4544	81.4815	81.4134	81.5032	81.4841	81.4881	81.6487	81.7845	81.8622	81.5022	81.4484	81.49	81.6529	81.4787	81.5442	81.5933	81.6495	81.5015	81.5565	81.5175	81.5434	81.4788	81.5975	81.6615	81.5142	81.5959	81.5949	80.9525	81.501	81.4994
Streptomyces_nanshensis_SCSIO_M10372	species_90	80.6734	80.8802	80.7383	80.7059	80.764	80.781	80.7647	80.7329	80.7907	80.9618	80.9991	80.826	80.9262	80.8532	80.8264	80.8371	80.7618	80.9692	80.8064	80.8726	80.7734	80.8521	80.795	80.9233	80.8824	80.9885	81.177	80.8375	80.8617	80.8545	81.0154	80.796	80.8782	80.8383	80.888	80.8288	80.9275	80.8689	80.9114	80.8757	80.9335	81.0399	80.8754	80.9591	81.0431	81.0966	81.0718	80.752
Streptomyces_bacillaris_ATCC_15855	species_90	81.285	81.2072	81.2025	81.23	81.2518	81.1848	81.1982	81.1073	81.2417	81.3	81.3553	81.3887	81.3269	81.3248	81.3546	81.2204	81.3222	81.5439	81.2021	81.2955	81.2109	81.2398	81.3018	81.252	81.3324	81.5158	81.7016	81.187	81.2714	81.2846	81.3644	81.2569	81.3935	81.2842	81.4066	81.412	81.3733	81.3566	81.3023	81.1898	81.3497	81.3243	81.2421	81.3926	81.3066	81.3563	81.2979	81.2948
Streptomyces_sp._ZL-24	species_90	81.315	81.2184	81.2333	81.3002	81.2747	81.2722	81.2757	81.243	81.2059	81.2786	81.3767	81.3422	81.3982	81.4026	81.3339	81.3187	81.3967	81.5398	81.2659	81.3459	81.2993	81.2899	81.3136	81.2965	81.3917	81.4929	81.5157	81.3206	81.3407	81.3413	81.3422	81.2994	81.4068	81.3762	81.5007	81.439	81.4535	81.3789	81.4204	81.2925	81.4127	81.4163	81.2432	81.3952	81.382	81.4261	81.2642	81.2131
Streptomyces_sp._DUT11	species_90	81.2952	81.2579	81.2037	81.1719	81.2294	81.1927	81.2121	81.1773	81.1938	81.2491	81.3069	81.3332	81.42	81.3828	81.4168	81.356	81.4249	81.6121	81.2309	81.2808	81.2403	81.2677	81.2691	81.2865	81.4215	81.5927	81.7035	81.2085	81.2928	81.2551	81.3571	81.2525	81.4916	81.4214	81.4554	81.4822	81.3921	81.4636	81.4271	81.2246	81.3969	81.4214	81.1806	81.4146	81.4105	81.3922	81.3982	81.3088
Streptomyces_sp._B27	species_90	81.2729	81.197	81.2968	81.2355	81.2096	81.2733	81.2905	81.203	81.2376	81.3307	81.3795	81.3459	81.4289	81.321	81.3139	81.3023	81.3181	81.518	81.2319	81.2636	81.1852	81.2475	81.2057	81.2767	81.3527	81.5536	81.6711	81.2281	81.222	81.2567	81.3638	81.3006	81.351	81.3293	81.3574	81.3629	81.3461	81.3768	81.3082	81.2124	81.3568	81.3193	81.2548	81.3052	81.3007	80.6225	81.3163	81.294
Streptomyces_sp._SolWspMP-sol2th	species_90	81.1697	81.2021	81.2015	81.1838	81.1595	81.1778	81.1497	81.1657	81.1947	81.2668	81.3885	81.2595	81.2547	81.2747	81.2992	81.2344	81.2445	81.4557	81.2643	81.2257	81.2516	81.2068	81.1831	81.203	81.2874	81.5473	81.5564	81.24	81.2785	81.2558	81.3837	81.2612	81.4179	81.3352	81.4517	81.3116	81.3727	81.4193	81.3409	81.1689	81.3178	81.3187	81.1587	81.3364	81.236	81.251	81.3197	81.1806
Streptomyces_sp._S8	species_90	81.2832	81.2479	81.1884	81.2205	81.2407	81.1985	81.2229	81.1534	81.2265	81.2868	81.3318	81.2986	81.3165	81.2447	81.2321	81.2509	81.3664	81.4964	81.2034	81.2784	81.2384	81.266	81.2681	81.2466	81.3634	81.557	81.6305	81.2647	81.2687	81.3162	81.3754	81.2853	81.4222	81.3684	81.4077	81.3356	81.3671	81.3574	81.3905	81.1942	81.2911	81.3922	81.2144	81.3744	81.3472	81.2748	81.2541	81.3114
Streptomyces_sp._AmelKG-D3	species_90	81.113	81.0872	81.0403	81.0694	81.1003	81.0854	81.0942	81.0822	81.0691	81.1608	81.2599	81.1483	81.1665	81.1656	81.1713	81.0901	81.1836	81.263	81.1403	81.1079	81.1196	81.1161	81.1305	81.0767	81.181	81.3527	81.5067	81.0563	81.1302	81.0921	81.2397	81.1102	81.2034	81.137	81.2578	81.1518	81.1736	81.163	81.2039	81.0889	81.1752	81.2206	81.0619	81.276	81.2094	81.2238	81.1342	81.1477
Streptomyces_sp._1AS2c	species_90	81.3692	81.3751	81.3597	81.4127	81.3065	81.2997	81.3351	81.3566	81.3474	81.4409	81.4826	81.3778	81.3829	81.3189	81.3969	81.3627	81.4616	81.6362	81.3628	81.4242	81.3465	81.3946	81.3564	81.2896	81.515	81.6688	81.6825	81.4117	81.3627	81.3995	81.4399	81.3273	81.4587	81.3587	81.5598	81.4628	81.4189	81.4564	81.4052	81.3022	81.4517	81.4024	81.3678	81.3867	81.4213	81.4101	81.4113	81.3806
Streptomyces_sp._ZEA17I	species_90	81.497	81.5289	81.3951	81.5012	81.5646	81.4852	81.4918	81.5017	81.506	81.5665	81.6284	81.6831	81.6389	81.6194	81.673	81.5877	81.6728	81.7507	81.5362	81.4966	81.4984	81.5015	81.4807	81.4729	81.696	81.8504	81.8123	81.5535	81.5471	81.6157	81.6746	81.5182	81.7444	81.6255	81.6834	81.6986	81.7193	81.6776	81.6482	81.4614	81.6672	81.5893	81.4762	81.6333	81.7241	81.5469	81.6339	81.574
Streptomyces_sp._CcalMP-8W	species_90	81.121	81.1072	81.0698	81.1871	81.0517	81.1011	81.0034	81.1022	81.12	81.211	81.2861	81.1465	81.1277	81.1684	81.1732	81.0904	81.1632	81.3865	81.1585	81.0892	81.0788	81.0929	81.0954	81.1205	81.2	81.4059	81.4625	81.0651	81.1455	81.1472	81.2458	81.1409	81.3137	81.1577	81.2037	81.179	81.206	81.1426	81.1788	81.1027	81.2255	81.226	81.1027	81.2219	81.2076	81.1724	81.0942	81.143
Streptomyces_sp._ADI96-02	species_304	81.374	81.466	81.3438	81.3292	81.3561	81.3842	81.3715	81.3809	81.3683	81.4881	81.4728	81.4013	81.3452	81.3565	81.3592	81.3343	81.4237	81.4473	81.2704	81.3601	81.2677	81.3584	81.3599	81.3184	81.418	81.3878	81.5468	81.3148	81.2626	81.3032	81.4195	81.3093	81.3926	81.3528	81.4778	81.3015	81.3392	81.3721	81.3004	81.3338	81.4234	81.433	81.4847	81.3431	81.4152	81.3907	81.2827	81.3237
Streptomyces_sp._TSRI0281	species_511	80.6916	80.7756	80.6126	80.635	80.6986	80.7111	80.6879	80.6715	80.7072	80.7529	80.9044	80.7542	80.8631	80.7938	80.7848	80.8339	80.8554	80.8821	80.6795	80.6878	80.5906	80.796	80.7385	80.8056	80.8878	80.9627	81.0337	80.7232	80.6828	80.6494	80.8865	80.6637	80.8187	80.8383	80.8829	80.8472	80.8283	80.8198	80.8519	80.6746	80.8595	80.8639	80.6958	80.8225	80.8631	80.9047	80.7119	80.7144
Streptomyces_sp._136MFCol5.1	species_9	81.1157	81.1766	81.1032	81.1191	81.1923	81.0728	81.1033	81.1153	81.1134	81.1865	81.2013	81.1564	81.2444	81.1824	81.2816	81.2275	81.2664	81.2972	81.154	81.1646	81.1313	81.049	81.0968	81.0623	81.2332	81.3311	81.3669	81.1879	81.1993	81.1661	81.2562	81.2216	81.2838	81.2201	81.2573	81.2765	81.193	81.2295	81.2713	81.1275	81.2746	81.2722	81.2107	81.2601	81.2575	81.2185	81.1194	81.2521
Streptomyces_sp._ok210	species_9	81.1039	81.244	81.1263	81.1149	81.1885	81.1836	81.1856	81.1048	81.1787	81.1862	81.2359	81.2441	81.2745	81.2083	81.3007	81.2624	81.3122	81.2401	81.1221	81.1035	81.1364	81.1342	81.1239	81.1468	81.2958	81.2535	81.3393	81.1193	81.1334	81.1306	81.1743	81.1764	81.3009	81.2755	81.3067	81.2885	81.2564	81.2929	81.3101	81.0629	81.2101	81.2829	81.1314	81.2203	81.2032	81.1389	81.0732	81.1955
PA-03-2a	species_9	81.1753	81.2255	81.2194	81.1638	81.2536	81.185	81.1966	81.1771	81.2178	81.2781	81.2521	81.1988	81.251	81.2366	81.2716	81.2983	81.3129	81.387	81.2111	81.2065	81.2476	81.1401	81.1628	81.1922	81.2646	81.3509	81.3401	81.1775	81.2153	81.1916	81.2891	81.1975	81.2294	81.2435	81.3347	81.2075	81.1913	81.3181	81.2609	81.1244	81.2787	81.3511	81.1911	81.2707	81.2842	81.1726	81.1567	81.1949
AK08-01A	species_9	81.0144	81.1414	81.0603	81.0256	81.1288	81.0751	81.0086	81.0045	81.0581	81.0898	81.0468	81.1171	81.1514	81.0534	81.1249	81.1642	81.1318	81.212	80.9693	80.9799	80.968	81.0112	81.0058	80.9819	81.1796	81.1983	81.129	81.0625	80.9916	81.018	81.1689	81.0713	81.1368	81.0797	81.1093	81.0907	81.0736	81.1632	81.0918	80.9615	81.018	81.1117	80.9614	81.0769	81.048	80.9967	81.0035	80.9726
AK08-01B	species_9	80.9468	81.0154	80.9422	80.99	80.9922	80.9923	80.957	80.9855	80.967	81.0522	81.1254	80.9906	81.0239	81.0066	81.0911	81.0572	81.0676	81.1596	80.9502	81.0492	81.0112	80.9537	80.9538	80.9074	81.1502	81.1802	81.2147	80.939	80.9811	81.004	81.1566	80.9995	81.1141	81.042	81.1479	81.0846	81.0899	81.0978	81.0631	80.9328	81.0173	81.0647	80.9367	81.0481	81.0431	80.9437	80.9221	80.8983
Streptomyces_sp._NRRL_B-24720	species_9	80.9426	80.9939	80.9079	80.876	80.9477	80.9036	80.8985	80.8138	80.8817	80.9895	81.0347	80.9722	81.0252	80.947	81.0091	80.9693	81.0527	81.1106	80.8662	80.8584	80.8585	80.8819	80.8642	80.9264	80.9971	81.1441	81.1594	80.909	80.8744	80.8697	81.0116	80.9065	81.068	80.92	81.0404	81.0108	81.0047	80.9809	80.9477	80.8492	81.0337	81.0185	80.8718	80.8898	80.9874	80.9665	80.8836	80.9316
Streptomyces_sp._NRRL_S-1824	species_9	81.0049	81.0919	81.0614	80.9443	81.0423	81.0345	81.0564	81.0541	81.0431	81.1715	81.1339	81.0655	81.172	81.0989	81.0881	81.1729	81.1367	81.1388	81.0569	81.0291	81.0061	81.1026	81.0813	81.0839	81.23	81.2965	81.3923	80.9827	81.0274	81.0033	81.1252	81.0594	81.1756	81.1283	81.2871	81.1423	81.1666	81.1982	81.1778	81.0814	81.1404	81.1393	81.134	81.173	81.1724	81.1251	81.1139	81.0756
Streptomyces_atratus_OK008	species_74	81.1374	81.1502	81.0925	81.0633	81.1449	81.1275	81.134	81.1543	81.1435	81.1718	81.2517	81.1737	81.2193	81.1267	81.2137	81.2154	81.1374	81.3497	81.1799	81.1424	81.1608	81.1551	81.089	81.0859	81.2595	81.4078	81.4523	81.1479	81.1007	81.1517	81.3351	81.1935	81.3245	81.2408	81.2967	81.2014	81.201	81.3109	81.3304	81.1803	81.2594	81.2765	81.113	81.2826	81.3008	81.2515	81.2506	81.2197
Streptomyces_atratus_SCSIO_ZH16	species_76	80.8213	80.8227	80.7192	80.6661	80.7625	80.6863	80.7638	80.6268	80.7343	80.7291	80.9031	80.7501	80.8083	80.7713	80.8201	80.8834	80.8579	80.9846	80.6806	80.7473	80.7001	80.7094	80.7522	80.798	80.793	81.1773	81.1126	80.6124	80.6362	80.6911	80.7557	80.6959	80.8564	80.774	80.8371	80.811	80.7705	80.783	80.7423	80.6886	80.8538	80.8558	80.755	80.8297	80.825	80.821	80.7829	80.7708
Streptomyces_sp._Ncost-T10-10d	species_415	80.751	80.8459	80.7603	80.7341	80.8168	80.7918	80.7968	80.7188	80.7579	80.8017	81.0263	80.7833	80.8974	80.8993	80.8802	80.8575	80.8724	81.0313	80.8036	80.7892	80.8257	80.8146	80.7977	80.8009	80.9323	81.0791	81.127	80.7366	80.7196	80.7771	80.8669	80.7531	80.9062	80.8315	80.9263	80.8879	80.9184	80.9037	80.8886	80.7147	80.8977	80.9223	80.844	80.8677	80.8934	80.92	80.7126	80.7288
Streptomyces_atratus_OK807	species_75	81.1066	81.2514	81.1374	81.1636	81.2426	81.2053	81.1585	81.214	81.2156	81.294	81.3857	81.213	81.256	81.2687	81.2921	81.2968	81.2314	81.3079	81.1549	81.1341	81.1068	81.1954	81.1448	81.1916	81.274	81.3368	81.4213	81.1498	81.1578	81.2054	81.324	81.1784	81.2899	81.3082	81.299	81.3533	81.3322	81.295	81.3546	81.1244	81.2638	81.2572	81.1747	81.1933	81.2809	81.1805	81.1818	81.2398
Streptomyces_sp._DvalAA-43	species_369	80.8815	81.0309	80.9449	81.0011	80.9685	80.9472	80.9882	80.9512	80.9589	80.9582	81.2194	81.0464	81.0837	81.1311	81.1162	81.0864	81.0059	81.165	81.014	80.9226	81.017	80.9997	81.0304	80.9565	81.19	81.2615	81.304	81.0481	81.0627	81.0839	81.1693	80.9796	81.1309	81.1456	81.2331	81.1722	81.207	81.1488	81.16	81.0464	81.1793	81.1441	80.9912	81.1768	81.1208	81.1234	80.9586	80.9879
Streptomyces_sp._ADI95-17	species_303	80.9078	80.9575	80.8396	80.904	80.8569	80.8292	80.8994	80.8469	80.8578	80.9154	80.9897	80.9566	81.0344	81.0266	80.9578	80.935	81.0501	81.1406	80.8492	80.8689	80.8646	80.9069	80.9074	80.8189	81.0292	81.0615	81.1986	80.9023	80.9716	80.911	81.0307	80.931	81.0296	80.9632	81.0623	81.0105	81.0322	80.9663	81.0348	80.8123	80.9188	80.9937	80.8184	80.9145	80.9969	80.3262	80.9152	80.8133
Streptomyces_sp._ADI92-24	species_301	80.8424	80.8744	80.7786	80.8686	80.8097	80.8387	80.8389	80.847	80.8564	80.9075	80.9876	80.9214	80.99	80.9583	80.974	80.8839	80.9007	81.0185	80.8247	80.8384	80.858	80.8675	80.8354	80.7627	80.9308	81.0192	81.1599	80.847	80.9331	80.9033	80.945	80.8732	81.0371	80.9303	81.0619	80.9179	80.9623	81.002	81.0138	80.8546	80.9928	81.0717	80.9246	81.0293	80.9386	80.4611	80.9105	80.9118
Streptomyces_sp._CEV_2-1	species_301	81.0348	81.0096	80.9175	80.9089	80.9573	80.8843	80.9061	80.9479	80.957	81.0246	81.041	81.0814	81.0824	81.0038	81.0192	80.9923	81.0479	81.2698	80.9905	81.024	80.9503	80.9829	80.9622	80.9947	81.0224	81.2498	81.373	80.9666	80.9926	80.9485	81.1224	80.9488	81.0817	81.13	81.1678	81.116	81.0557	81.0788	81.0938	81.0163	81.1621	81.169	80.9555	81.1217	81.139	81.1354	81.018	80.9789
Streptomyces_sp._CB02488	species_313	80.8243	80.919	80.8548	80.8979	80.9247	80.8785	80.8746	80.8855	80.8043	80.9098	80.9741	80.9182	81.038	80.9346	81.0037	81.0551	81.0429	81.1576	80.7597	80.8349	80.8498	80.9076	80.8389	80.8496	81.0271	81.1468	81.314	80.9586	80.886	80.8795	80.9482	80.9123	81.0249	80.9558	81.126	81.0728	80.9861	81.0378	81.042	80.8167	81.0059	81.0669	80.8298	80.9137	80.9915	80.9897	80.9852	80.9561
Streptomyces_sp._AW19M42	species_313	80.9394	80.908	80.9745	80.9091	80.9217	80.8978	80.9256	80.9343	80.9789	81.0548	81.0833	81.0825	81.0248	81.028	80.9961	81.111	81.009	81.1361	80.9907	80.9526	80.93	80.954	81.0066	80.9193	81.1216	81.1227	81.2408	80.9672	81.0013	80.9501	81.1319	81.0037	81.169	81.0903	81.1514	81.1121	81.0492	81.1272	81.1503	81.0101	81.1387	81.1356	81.0257	81.053	81.1381	81.1177	81.0485	80.9983
Streptomyces_sp._840.1	species_286	80.9623	80.9641	80.8632	80.8788	80.8378	80.8658	80.859	80.8837	80.8884	80.9772	81.1442	81.0017	80.9332	80.9314	80.9951	80.9738	81.0093	81.1445	80.8266	80.83	80.8467	80.896	80.8971	80.8932	81.0079	81.2963	81.4431	80.8712	80.8329	80.8374	81.0463	80.9164	80.9943	81.0093	81.1025	81.0451	81.0251	81.0342	81.0102	80.8621	80.9833	81.0074	80.893	81.0017	80.9936	80.9579	80.93	80.9617
Streptomyces_sp._A0642	species_290	80.9647	80.9484	80.9553	80.9172	80.9632	80.9855	80.9278	80.9748	80.8872	80.9995	81.0416	80.9819	80.9977	80.9974	81.02	81.0323	81.0246	81.2683	80.924	80.9322	80.9252	81.0134	81.0178	81.0056	81.178	81.3303	81.3783	80.8959	80.983	80.9333	81.1645	80.9566	81.0484	80.9968	81.0751	80.9623	80.9976	81.0199	81.0771	80.9286	81.0665	81.1804	80.9648	81.0984	81.0444	81.0741	80.9569	80.9842
Streptomyces_sp._A0958	species_291	81.4566	81.5277	81.4365	81.4403	81.5008	81.4437	81.4889	81.4324	81.4521	81.4634	81.5769	81.5771	81.6173	81.5654	81.5705	81.5626	81.5515	81.6073	81.3647	81.4362	81.3416	81.4525	81.4537	81.4079	81.6209	81.647	81.7487	81.399	81.4922	81.4887	81.579	81.4545	81.5925	81.5359	81.7155	81.6075	81.569	81.6138	81.6189	81.4615	81.5928	81.5637	81.4198	81.5476	81.5437	81.6542	81.6001	81.5518
Streptomyces_sp._A1277	species_293	81.3001	81.3649	81.2587	81.2621	81.3365	81.3252	81.3765	81.3296	81.351	81.3928	81.4315	81.3629	81.4573	81.3402	81.4079	81.4097	81.4202	81.4856	81.2995	81.2957	81.3315	81.3321	81.278	81.3001	81.4165	81.5361	81.5488	81.2659	81.3109	81.2493	81.3427	81.2905	81.38	81.3975	81.4322	81.3955	81.4227	81.4312	81.3546	81.3159	81.4971	81.44	81.3255	81.3744	81.3865	81.3889	81.2785	81.3782
Streptomyces_sp._ATexAB-D23	species_311	81.1072	81.1464	81.0851	81.0776	81.0849	81.0592	81.0566	81.084	81.0775	81.1197	81.1354	81.2154	81.2304	81.2075	81.2082	81.2139	81.1738	81.2762	81.1639	81.1479	81.0965	81.1682	81.0884	81.1148	81.2181	81.3037	81.3298	81.0578	81.0316	81.1074	81.1827	81.0136	81.2794	81.1873	81.2833	81.1618	81.2771	81.1981	81.1707	81.1082	81.1948	81.2491	81.1283	81.2435	81.2135	81.228	81.2003	81.2135
Streptomyces_sp._KhCrAH-43	species_273	81.222	81.3368	81.2097	81.2595	81.2601	81.2291	81.2494	81.1805	81.2643	81.2958	81.3653	81.2684	81.3678	81.2994	81.2483	81.3084	81.2973	81.4707	81.2264	81.2731	81.1643	81.2329	81.219	81.278	81.3357	81.439	81.5866	81.287	81.2743	81.2277	81.4105	81.2093	81.3899	81.3441	81.5374	81.3376	81.4149	81.4311	81.38	81.2084	81.3885	81.3201	81.2124	81.3828	81.3749	81.3327	81.2173	81.2843
Streptomyces_sp._2131.1	species_273	81.3909	81.358	81.2948	81.3053	81.3205	81.2519	81.371	81.3183	81.3238	81.3515	81.3792	81.3825	81.3228	81.4205	81.3798	81.38	81.3368	81.5332	81.2992	81.263	81.2228	81.2657	81.2545	81.2688	81.3487	81.6056	81.6805	81.3868	81.3304	81.313	81.431	81.2771	81.4334	81.3665	81.5151	81.4067	81.4118	81.4259	81.4494	81.2569	81.3957	81.3609	81.2529	81.3784	81.4109	81.3834	81.2383	81.2682
Streptomyces_sp._BK438	species_273	81.1649	81.2844	81.2323	81.1025	81.2815	81.1959	81.2052	81.1809	81.1988	81.2169	81.3415	81.2632	81.3271	81.2643	81.2994	81.2404	81.2918	81.3022	81.1847	81.1942	81.1403	81.1825	81.1334	81.1861	81.2603	81.3208	81.4639	81.0915	81.0944	81.1375	81.2478	81.1533	81.2959	81.2578	81.3006	81.2818	81.2827	81.2478	81.2599	81.1146	81.3183	81.2449	81.1284	81.339	81.3118	81.2599	81.1874	81.2002
Streptomyces_sp._CB01249	species_329	81.1396	81.3057	81.1962	81.1981	81.2146	81.243	81.2139	81.2127	81.2385	81.3594	81.3247	81.2986	81.3734	81.3153	81.3302	81.3037	81.3561	81.3046	81.2524	81.25	81.2101	81.2518	81.2408	81.2486	81.3831	81.4268	81.4713	81.2136	81.2102	81.2576	81.4069	81.2159	81.4713	81.3666	81.4924	81.4483	81.3362	81.3704	81.3357	81.2785	81.427	81.4154	81.1933	81.3501	81.4114	81.4216	81.3247	81.345
Streptomyces_sp._LaPpAH-95	species_329	81.2874	81.3891	81.2791	81.2828	81.3063	81.2919	81.2525	81.2862	81.3148	81.3861	81.4263	81.4214	81.491	81.4338	81.4055	81.4324	81.4884	81.5203	81.3333	81.3306	81.3057	81.3465	81.2986	81.3539	81.4955	81.5369	81.6189	81.3584	81.3284	81.3683	81.4859	81.331	81.5499	81.465	81.5349	81.5307	81.5359	81.4565	81.5163	81.3114	81.4728	81.509	81.273	81.4447	81.4549	81.4517	81.4682	81.379
Streptomyces_sp._LaPpAH-165	species_329	81.1994	81.353	81.2133	81.2175	81.2028	81.1831	81.1911	81.2411	81.2266	81.355	81.4594	81.3796	81.4252	81.3476	81.2969	81.3681	81.3845	81.369	81.2722	81.2717	81.2406	81.2917	81.2497	81.3082	81.3592	81.474	81.6103	81.2874	81.3087	81.3046	81.4186	81.294	81.445	81.3995	81.4984	81.399	81.4246	81.4045	81.4327	81.263	81.4356	81.4443	81.2331	81.3641	81.4083	81.4165	81.3768	81.3357
Streptomyces_sp._CB02460	species_329	81.279	81.2575	81.2102	81.14	81.2339	81.228	81.2368	81.2603	81.269	81.2343	81.2826	81.3031	81.3343	81.2717	81.3022	81.2869	81.2236	81.4006	81.2195	81.2009	81.2017	81.1463	81.1535	81.2495	81.2609	81.3946	81.5242	81.2153	81.2176	81.1657	81.3508	81.2212	81.37	81.2577	81.407	81.3253	81.3618	81.3306	81.3433	81.1683	81.2889	81.3796	81.1877	81.285	81.3022	81.3017	81.209	81.234
Streptomyces_sp._AC1-42T	species_296	81.4788	81.4069	81.3459	81.3047	81.3623	81.4074	81.3215	81.3008	81.3382	81.3723	81.3745	81.3926	81.5094	81.4131	81.4355	81.4221	81.4869	81.5506	81.3442	81.3873	81.4093	81.3454	81.3755	81.36	81.396	81.543	81.6368	81.3678	81.3063	81.3359	81.3985	81.2613	81.4489	81.4845	81.4872	81.4709	81.4012	81.4965	81.4189	81.4147	81.4535	81.5372	81.3844	81.4117	81.4851	81.3727	81.411	81.2946
Streptomyces_sp._AC1-42W	species_296	81.389	81.2998	81.2563	81.243	81.269	81.3064	81.2133	81.3323	81.2802	81.4005	81.3131	81.2941	81.3921	81.3203	81.3476	81.286	81.4125	81.4851	81.2731	81.2972	81.2563	81.3144	81.2845	81.2596	81.3538	81.5548	81.5649	81.3089	81.207	81.2469	81.4333	81.2932	81.3811	81.353	81.398	81.2925	81.3685	81.3231	81.3161	81.2558	81.3633	81.4085	81.2275	81.3789	81.3855	81.363	81.3641	81.3417
Streptomyces_sp._CB01580	species_331	80.8973	80.9843	80.8943	80.8934	80.8845	80.8546	80.9246	80.8543	80.908	80.9148	81.037	80.8773	80.9779	80.968	80.991	80.9873	80.9301	81.0677	80.8258	80.8623	80.7578	80.8393	80.8521	80.866	80.9983	81.0947	81.1394	80.8587	80.8395	80.8459	81.0132	80.8846	81.0754	80.9809	81.0175	80.9576	80.973	81.0152	80.9868	80.851	81.0115	80.9725	80.8889	81.0299	80.9519	80.2968	80.9187	80.9153
Streptomyces_sp._BpilaLS-43	species_326	81.0595	81.1913	81.0718	81.0208	81.0842	81.0603	81.0472	81.1002	81.0498	81.1193	81.181	81.1091	81.1937	81.2148	81.2029	81.215	81.1383	81.1791	81.1274	81.2126	81.1197	81.1156	81.1179	81.1387	81.2366	81.2956	81.3565	81.0633	81.0577	81.0786	81.2362	81.0647	81.2339	81.233	81.1702	81.1934	81.1931	81.214	81.2051	81.1016	81.1149	81.1616	81.0714	81.1678	81.165	81.1794	81.1031	81.0788
Streptomyces_sp._ScaeMP-e122	species_326	80.9285	81.0414	80.9596	80.9541	80.9613	80.9653	80.9969	80.9591	80.9944	81.0014	81.1379	80.968	81.0344	80.9934	81.0464	81.0374	81.0687	81.0804	81.0315	81.0335	81.0501	81.0334	81.0552	81.0264	81.0943	81.2765	81.3139	81.0389	81.0605	81.086	81.1467	81.0557	81.1634	81.064	81.1289	81.1017	81.0844	81.1372	81.0159	80.9977	81.0227	81.1154	81.0338	81.0483	80.975	81.0836	80.974	80.9209
Streptomyces_sp._SirexAA-E	species_326	81.0743	81.0359	80.953	80.9559	80.9685	81.039	80.9137	80.943	81.021	80.957	81.1018	81.0591	81.0937	81.0445	81.0506	81.0494	81.0939	81.2092	80.9114	80.9888	81.0004	80.9921	80.9652	81.0968	81.1527	81.3548	81.4672	80.9848	80.9197	80.9404	81.1072	80.9991	81.0815	81.0609	81.0715	81.1126	81.0778	81.0685	81.0327	80.9491	81.0246	81.1088	80.9954	81.0923	81.0783	81.1027	81.0933	81.0195
Streptomyces_sp._DpondAA-E10	species_326	80.9564	81.0059	80.9577	81.0119	80.9457	80.9853	81.0142	81.0029	80.9862	80.9778	81.0813	81.0363	81.064	81.0189	81.0496	81.0744	81.0478	81.1221	81.0195	80.9786	80.9905	80.9818	81.0293	80.9763	81.1693	81.2914	81.2884	80.9758	80.9442	81.0152	81.1026	81.0029	81.0314	81.0238	81.0717	81.0189	80.9937	81.0153	81.0164	80.943	80.9504	81.0675	80.8945	81.0216	80.9833	81.1104	80.9366	80.9926
Streptomyces_sp._DvalAA-83	species_326	80.9036	81.022	81.0303	80.9527	80.9953	80.9987	80.9369	80.9738	80.9782	81.0184	81.1346	81.0017	81.0641	81.0584	80.9889	81.1149	81.0557	81.0152	81.0095	81.0163	80.9753	80.9835	81.014	80.9714	81.1018	81.1933	81.2211	80.9587	80.9456	81.0192	81.0373	80.9827	81.1075	81.0376	81.138	81.0888	81.0378	81.0083	81.0957	80.9642	81.0232	81.108	80.8971	81.0774	81.0636	81.1487	80.9707	80.9522
Streptomyces_sp._DvalAA-21	species_326	80.919	80.9595	80.9326	80.9668	80.9725	80.9419	80.9673	80.9384	80.9524	80.9808	81.0451	81.0789	81.1067	81.0993	81.103	81.097	81.1812	81.0195	80.9233	80.9449	80.9089	80.9818	81.0605	81.0227	81.127	81.3073	81.2704	80.9472	80.9228	80.9636	81.0282	80.9399	81.1365	81.07	81.1046	81.0926	81.0353	81.0436	81.0938	80.9173	81.0145	81.1015	80.9274	81.0154	81.0356	81.0784	81.0468	81.0008
Streptomyces_sp._DpondAA-A50	species_326	80.881	80.8936	80.9506	80.8847	80.8835	80.9365	80.895	80.9033	80.9412	80.9466	81.0732	80.968	80.989	80.9793	81.0025	80.9927	80.9627	81.0509	80.911	80.9354	80.8513	80.9993	80.9752	80.9525	81.0815	81.1302	81.2534	80.9846	80.9525	81.0109	81.0711	80.9499	81.0424	80.9951	81.0256	80.9984	80.9766	80.9926	80.9613	80.9068	80.902	81.0602	80.8992	81.0521	81.0342	81.0354	80.9086	80.9204
Streptomyces_sp._DpondAA-F4	species_326	80.9133	80.9423	80.8798	80.9475	80.9633	80.9031	80.9124	80.913	80.9505	80.9395	81.054	81.0606	81.0096	81.0873	81.0349	81.0236	81.0666	81.044	80.9444	80.9543	80.9546	81.0103	81.0072	80.9804	81.1858	81.2758	81.2984	80.9806	80.9715	80.9447	81.064	81.0106	81.0712	81.0197	81.15	81.1199	81.0536	81.0345	81.0418	80.9394	80.986	81.1311	80.9513	81.0191	81.0655	81.1101	81.0163	80.9699
Streptomyces_sp._DpondAA-F4a	species_326	80.9133	80.9423	80.8798	80.9475	80.9633	80.9031	80.9124	80.913	80.9505	80.9395	81.054	81.0606	81.0096	81.0873	81.0349	81.0236	81.0666	81.044	80.9444	80.9543	80.9546	81.0103	81.0072	80.9804	81.1858	81.2758	81.2984	80.9806	80.9715	80.9447	81.064	81.0106	81.0712	81.0197	81.15	81.1199	81.0536	81.0345	81.0418	80.9394	80.986	81.1311	80.9513	81.0191	81.0655	81.1101	81.0163	80.9699
Streptomyces_sp._NRRL_WC-3549	species_461	80.8036	80.7975	80.7156	80.762	80.738	80.7574	80.7446	80.7465	80.7394	80.7311	80.8819	80.8315	80.8777	80.8377	80.8903	80.8476	80.8569	80.9279	80.7473	80.7375	80.6711	80.7963	80.7352	80.8068	80.9869	81.0244	81.0782	80.7561	80.7835	80.7879	80.8884	80.8099	80.8913	80.8829	80.9316	80.9022	80.8897	80.8652	80.8595	80.787	80.8244	80.9121	80.7747	80.892	80.8883	80.1635	80.8633	80.8054
Streptomyces_griseolus_DpondAA-B6	species_155	81.0232	81.0225	80.9729	80.9749	80.9857	81.0066	80.9792	80.9877	80.932	81.0959	81.159	81.09	81.158	81.1017	81.102	81.0959	81.072	81.1985	81.0227	81.0275	81.0404	80.9509	80.9492	80.9792	81.0376	81.1448	81.2884	81.0362	81.0548	81.0406	81.1038	80.985	81.1502	81.0451	81.2421	81.1234	81.1003	81.0858	81.0548	80.9679	81.1266	81.1019	80.96	81.0654	81.0241	81.0942	81.0174	81.027
Streptomyces_sp._DpondAA-D4	species_155	80.7941	80.8918	80.806	80.7747	80.8231	80.7909	80.8495	80.802	80.7805	80.8532	81.004	81.0428	81.051	80.9632	80.9665	80.9612	80.9828	81.0445	80.8881	80.9097	80.8689	80.9056	80.878	80.8022	81.0092	81.0919	81.1494	80.8003	80.8641	80.8557	80.9752	80.839	80.9825	80.9592	81.0201	80.8984	81.0118	80.9745	80.9569	80.8814	80.9873	80.9475	80.8994	80.9731	80.9651	81.0519	80.9508	80.9335
Streptomyces_sp._OspMP-M45	species_155	80.9114	80.9324	80.9021	80.8734	80.9234	80.9094	80.899	80.8205	80.9211	80.9764	81.0849	80.9904	81.0552	80.9797	80.9535	80.9601	80.9762	81.0471	80.8073	80.9225	80.9423	80.8582	80.951	80.8993	80.9974	81.0716	81.1359	80.9345	80.9492	80.9532	81.0316	80.9035	81.0197	80.9437	81.0958	80.9695	80.9777	81.0041	80.9622	80.8986	81.0004	81.0611	80.8765	80.9407	81.0012	81.0251	80.9548	80.9004
Streptomyces_halstedii_NRRL_ISP-5068	species_155	80.875	80.97	80.9436	80.942	80.9682	80.9178	80.9191	80.9649	80.948	81.0359	81.1015	80.9853	81.0161	81.0016	81.0166	81.0018	80.925	80.9947	80.9517	80.966	80.9414	80.9631	80.9155	80.9975	81.0525	81.1291	81.1909	80.9536	80.9731	80.9528	81.0913	80.9263	81.1613	80.9592	81.1334	81.0587	81.0049	81.0281	80.9785	80.9264	81.0062	80.9337	80.9871	80.9023	80.9542	80.9772	81.028	81.042
Streptomyces_griseolus_NRRL_B-2925	species_155	80.8352	80.8608	80.8414	80.8207	80.8561	80.7997	80.8647	80.8806	80.785	80.8716	81.0331	80.9375	81.0196	80.9746	80.9543	80.9669	80.9377	81.0658	80.8328	80.8715	80.8611	80.8383	80.8757	80.8919	80.9867	81.1103	81.1089	80.857	80.8454	80.7978	81.012	80.8694	80.9658	80.8925	81.0369	80.9452	80.9512	80.9548	80.9622	80.8849	80.9525	80.9983	80.9016	80.8905	80.9148	80.9582	80.982	80.9605
Streptomyces_sp._NTK_937	species_155	80.9926	81.0088	80.9475	80.845	80.9575	80.9749	80.9356	80.9376	80.9604	81.0208	81.1449	80.9855	81.1023	81.0847	81.0625	81.079	81.0341	81.1997	80.9597	80.9401	80.9323	80.9862	80.961	80.9701	81.0119	81.2342	81.399	80.9342	80.9921	80.9076	81.1029	80.9667	81.0383	81.0461	81.1056	81.003	81.101	81.0501	81.0703	80.9783	81.0623	81.0193	80.974	81.0448	80.989	81.0521	80.992	81.0257
Streptomyces_sp._AmelKG-A3	species_155	80.9548	81.0134	80.8964	80.9254	80.9207	80.9431	80.8932	80.9213	80.9066	80.9133	81.0597	81.0231	81.0044	80.9937	80.9588	81.0105	80.9622	80.9997	80.9301	81.0053	81.0384	80.9289	80.9609	80.9648	81.0429	81.1053	81.2135	80.9158	80.9345	80.9348	81.1566	80.9429	81.0691	81.0143	81.122	81.1029	81.0234	81.0051	81.0738	80.9504	81.0819	81.1368	81.0232	81.0004	81.0234	81.0816	81.0146	81.023
Streptomyces_sp._PalvLS-984	species_155	80.8842	80.9173	80.8458	80.8602	80.934	80.8482	80.9233	80.8855	80.8648	80.9301	81.0339	80.9557	80.9495	80.9668	80.957	80.9385	81.0121	80.9925	80.9755	80.9708	80.9649	80.9391	80.9237	80.925	80.9941	81.0884	81.1075	80.8718	80.9054	80.8977	81.0244	80.9028	81.0438	81.0272	81.0822	81.0961	81.001	80.9429	80.9438	80.9771	81.0391	81.0218	80.9499	80.9756	80.9968	81.0443	80.9711	80.914
Streptomyces_sp._SM18	species_155	80.8806	80.8563	80.8058	80.8187	80.8286	80.804	80.7462	80.7881	80.7511	80.8596	81.0017	80.8621	80.831	80.9079	80.9055	80.8998	80.9286	81.0862	80.8244	80.9076	80.8705	80.7682	80.7644	80.7981	80.9628	81.2143	81.1984	80.8143	80.8313	80.8867	80.9594	80.849	80.8992	80.8759	80.9961	80.8781	80.8886	80.9366	80.9045	80.8547	80.8996	80.9654	80.8927	80.8328	80.8837	80.8739	80.9157	80.8936
Streptomyces_sp._SM5	species_155	81.0077	81.0037	80.9574	80.9457	80.9686	80.9648	80.904	80.9805	80.9288	81.0605	81.0923	81.0177	81.0042	81.0145	81.0532	80.9746	81.0159	81.1459	81.0196	81.0599	80.9453	80.9327	80.9934	80.9703	81.0354	81.1811	81.348	81.0318	80.974	80.9977	81.2069	81.0569	81.0664	81.0372	81.1303	80.9881	81.0377	80.9864	81.0717	80.9587	80.9887	81.0087	81.0034	80.9509	80.9736	81.0123	81.0186	81.0292
Streptomyces_sp._LamerLS-316	species_8	81.0473	81.0598	81.0102	80.9876	80.9979	81.0231	81.0539	81.0161	81.0767	81.1171	81.1466	81.0727	81.1412	81.1204	81.0757	81.0965	81.1358	81.2337	81.0163	81.0329	81.104	80.9735	80.9753	80.9999	81.121	81.3058	81.3705	81.0453	81.0271	81.0394	81.1239	81.035	81.1403	81.1728	81.154	81.153	81.1711	81.1342	81.15	80.9927	81.1184	81.1575	80.9823	81.0807	81.0653	81.093	81.0214	81.0579
Streptomyces_sp._M3	species_8	81.1975	81.1273	81.0907	81.1023	81.1006	81.1068	81.1077	81.0676	81.1046	81.1571	81.2316	81.098	81.1761	81.1769	81.1766	81.1192	81.1791	81.3724	81.1041	81.1505	81.1149	81.0858	81.0822	81.0899	81.1491	81.523	81.4311	81.1498	81.1531	81.1481	81.2555	81.1675	81.2277	81.1825	81.2124	81.1982	81.1805	81.1567	81.1726	81.1214	81.1564	81.2304	81.0752	81.1639	81.2253	81.2456	81.1283	81.1066
AK04-4c	species_8	81.181	81.1731	81.1371	81.1243	81.1507	81.1528	81.1292	81.0891	81.1423	81.2159	81.2178	81.2334	81.1572	81.1822	81.1829	81.22	81.1891	81.2573	81.1706	81.1429	81.1544	81.1075	81.0842	81.0907	81.13	81.2649	81.2526	81.066	81.0858	81.0519	81.2897	81.1334	81.2133	81.1802	81.2369	81.1883	81.19	81.1316	81.1541	81.1354	81.1959	81.1821	81.1063	81.1751	81.2002	81.1969	81.1815	81.2593
[truncated: 588 more rows]
[truncated: 1,438 more columns]

## Sheet: Table S3. Kruskal-Wallis
Table S3. Kruskal-Wallis non-parametric test for pathogenicity on radish and potato datasets.
Response: Hypocotyl length
	Df	chi squared	p-value
TR subtype	5	504	<2.2e-16
Strain	59	617	<2.2e-16
Species	9	518	<2.2e-16
[truncated: 7 more rows]

## Sheet: Table S4. acidiscabies
Table S4. Pairwise SNPs for S. acidiscabies
[truncated: 10 more rows]

[truncated: 6 more sheets: S5. bottropensis_stelliscabiei, Table S6. caniscabies, Table S7. europaeiscabiei, Table S8. scabiei, Table S9. species_10, Table S10. turgidiscabies]
